# Supplementary material for: Olfactory connectivity mediates sleep-dependent food choices in humans
Source: eLife. 2019 Oct 8;8:e49053. doi: 10.7554/eLife.49053 (PMC6783266; doi:10.7554/eLife.49053)
Supplement: Figure 1—source data 1. [file elife-49053-fig1-data1.xlsx]

## Sheet: Sheet1
	NDS									DS
Subject	Sleep stabilization 1	Sleep stabilization 2	Sleep stabilization 3	Sleep stabilization 4	Sleep stabilization 5	Sleep stabilization 6	Sleep stabilization 7	Sleep manipulation		Sleep stabilization 1	Sleep stabilization 2	Sleep stabilization 3	Sleep stabilization 4	Sleep stabilization 5	Sleep stabilization 6	Sleep stabilization 7	Sleep manipulation
1	420	406	415	417	446	421	421	414		445	442	501	508	427	448	441	208
2	302	376	378	367	417	404	397	407		348	404	372	377	503	429	418	377
3	378	323	335	355	382	337	367	326		344	281	360	321	461	317	373	191
4	363	358	318	333	422	300	427	343		424	379	327	341	366	363	370	210
5	NaN	NaN	NaN	NaN	NaN	NaN	NaN	371		421	416	447	355	352	387	405	199
6	388	455	505	438	411	295	390	454		372	413	493	392	344	362	391	211
7	NaN	408	313	257	262	215	326	335		370	313	384	460	347	323	369	210
8	314	416	356	379	565	440	360	496		396	405	374	418	368	482	400	236
9	409	415	451	396	463	481	424	430		370	437	443	367	356	429	410	229
10	334	390	327	482	368	373	409	412		378	392	380	384	322	386	404	191
11	466	419	448	340	425	431	435	357		488	440	486	435	418	456	519	207
12	403	381	322	375	322	331	298	295		293	407	341	358	302	340	364	170
13	NaN	NaN	NaN	NaN	NaN	NaN	NaN	377		333	367	335	320	464	504	324	229
14	407	402	359	622	398	337	354	409		422	428	435	375	452	444	332	326
15	450	450	452	560	640	501	456	497		494	418	462	437	502	452.5	402	282
16	445	441	418	386	545	435	252	413		438	474	422	455	489	461	445	326
17	355	349	347	327	346	340	355	413		400	382	385	376	373	434	356	205
18	470	471	450	535	514	559	475	471		528	637	497	588	563	496	486	198
19	442	440	475	371	465	591	412	424		473	410	401	462	630	444	413	215
20	407	382	409	318	394	503	421	448		360	464	400	387	348	407	336	203
21	438	419	435	420	341	385	462	403		452	469	449	461	453	448	387	231
22	428	389	438	421	430	409	443	392		406	446	395	464	450	435	398	210
23	392	400	427	403	388	418	426	475		427	447	410	433	315	406	419	215
24	305	302	317	239	254	256	275	366		203	272	226	242	285	272	187	182
25	406	378	374	371	447	387	384	408		410	395	384	417	426	404	376	219
