# Supplementary material for: Olfactory connectivity mediates sleep-dependent food choices in humans
Source: eLife. 2019 Oct 8;8:e49053. doi: 10.7554/eLife.49053 (PMC6783266; doi:10.7554/eLife.49053)
Supplement: Figure 1—source data 2. [file elife-49053-fig1-data2.xlsx]

## Sheet: Sheet1
	NDS							DS
Subject	18:00:00	18:30:00	19:00:00	19:30:00	20:00:00	20:30:00		18:00:00	18:30:00	19:00:00	19:30:00	20:00:00	20:30:00
1	7.6	0.1	7.2	6	6	1.1		7.4	2.9	1.625	3.65	4.125	1.1
2	9	0	0	5.7	4.8	0.2		9.9	0.5	9.925	9.825	10	0
3	9.4	5.9	2.9	2.15	0.9	3		9.6	5.5	3.725	2.55	2.25	3.6
4	6.8	2.4	6.675	4.625	4.625	0.6		7.6	2	7.33	8.92	9.3	0.1
5	7.3	0.9	10	10	9.25	0		7.4	2.2	9.37	8.87	9.72	0.2
6	5	1.3	9.5	8.45	6.47	0.1		7.9	0.2	7.4	7.15	9.03	0
7	7.4	1.9	2.275	7.65	2.8	0.2		9.7	2	2.27	7.65	2.8	2.2
8	7.6	1.7	7.65	3.5	4.12	0.2		4.8	1.3	8.4	3.35	2.15	0.5
9	9.1	1.4	7.48	2	2.53	0		9.8	5.5	4.2	3.45	3.675	0.2
10	8.3	0.7	9.5	8.275	8.9	1.2		7.4	1	10	8.4	9.15	0.7
11	9	1.2	8.32	9.72	9.4	0.2		2.8	0.7	9.72	8.47	6.3	0.6
12	6.2	5.4	4.2	5.55	6.75	2.2		6.7	2.6	7.35	8.15	5.5	1.5
13	9.4	1.8	6.15	10	8.82	0.3		8.8	7.5	8.4	9.22	4.02	0.6
14	9.1	6.1	6.95	7.12	6.55	0.6		8.2	3.3	7.25	3.9	6.02	0.5
15	3.3	0.3	8.02	8.02	7.6	0.3		8.1	0.1	8.1	7.82	8.27	0.1
16	7.3	0.2	9.45	8.3	7.82	0.1		7.2	0.2	9.45	7.82	8.85	0.3
17	6.5	1.1	8.05	8.62	6.65	2.1		7.2	0.9	8.25	8.17	7.12	2.2
18	9.1	6.5	8.1	7.82	8.27	1.2		8.1	1.9	5.9	2.77	3.42	0.6
19	1.9	1.8	7.32	8.45	8.95	1.2		6.2	3.7	6.25	7.82	7.02	1.5
20	7.6	0.4	10	10	10	2.1		8.3	0.8	9.75	8.82	8.7	0.8
21	7.5	1.3	8.28	4.55	7.18	0.2		9.3	1	6.63	6.32	5.45	0.4
22	6.6	0.8	9	8.95	9.9	0.1		8.1	1.4	7.03	8.18	7.05	0.2
23	6.9	0.6	6.98	6.53	4.08	0.4		3.3	0.9	7.58	7.08	4.25	1.1
24	7.8	4.6	2.98	7.48	3.2	0		6.1	3	6.6	5.6	2.65	1.4
25	5.7	0.4	7.7	5.35	5.58	0.1		7.6	0.8	7.55	8.28	7.93	0.4
