# Supplementary material for: Olfactory connectivity mediates sleep-dependent food choices in humans
Source: eLife. 2019 Oct 8;8:e49053. doi: 10.7554/eLife.49053 (PMC6783266; doi:10.7554/eLife.49053)
Supplement: Figure 1—source data 4. [file elife-49053-fig1-data4.xlsx]

## Sheet: Sheet1
	Stanford sleepiness scale score
Subject	NDS	DS
1	2	5
2	2	4
3	1	3
4	2	4
5	1	3
6	1	2
7	1	4
8	2	5
9	1	2
10	2	4
11	2	3
12	3	6
13	1	2
14	3	5
15	2	3
16	3	5
17	1	2
18	2	3
19	3	4
20	3	6
21	2	3
22	5	3
23	2	3
24	3	3
25	2	4
