# Supplementary material for: Olfactory connectivity mediates sleep-dependent food choices in humans
Source: eLife. 2019 Oct 8;8:e49053. doi: 10.7554/eLife.49053 (PMC6783266; doi:10.7554/eLife.49053)
Supplement: Figure 1—source data 5. [file elife-49053-fig1-data5.xlsx]

## Sheet: Sheet1
	Energy density of food consumed in DS
Subject	% change from NDS baseline
1	0
2	-6.81818
3	-14.3177
4	28.7823
5	22.2552
6	15.4545
7	4.47154
8	-10.7558
9	-0.28169
10	11.2
11	0.763359
12	0.763359
13	12.9909
14	17.1498
15	24.5431
16	-1.92771
17	0.934579
18	12.8134
19	-6.62983
20	23.3333
21	-4.56522
22	-3.8806
23	2.20588
24	22.3048
25	-0.484262
