# Supplementary material for: Olfactory connectivity mediates sleep-dependent food choices in humans
Source: eLife. 2019 Oct 8;8:e49053. doi: 10.7554/eLife.49053 (PMC6783266; doi:10.7554/eLife.49053)
Supplement: Figure 1—figure supplement 1—source data 1. [file elife-49053-fig1-figsupp1-data1.xlsx]

## Sheet: Sheet1
	Number of activity bouts per time bin in NDS
Subject	18:00:00	19:00:00	20:00:00	21:00:00	22:00:00	22:30:00	23:00:00	00:00:00	01:00:00	02:00:00	03:00:00	04:00:00	05:00:00	06:00:00	07:00:00	07:30:00	08:00:00	09:00:00	10:00:00	11:00:00	12:00:00	13:00:00	14:00:00	15:00:00	16:00:00	17:00:00	18:00:00	19:00:00	20:00:00	21:00:00	22:00:00	22:30:00	23:00:00	00:00:00	01:00:00	02:00:00	03:00:00	04:00:00	05:00:00	06:00:00	07:00:00	07:30:00	08:00:00	09:00:00	10:00:00	11:00:00	12:00:00	13:00:00	14:00:00
1	0	0	0	0	0	0	0	0	0	0	0	0	0	0	0	0	0	0	0	0	0	0	0	0	0	0	1	1	0	0	0	0	0	0	0	0	0	0	0	0	1	1	2	2	0	1	1	1	0
2	0	0	0	0	0	0	0	0	0	0	0	0	0	0	0	0	1	2	1	1	2	0	0	0	0	0	1	1	1	0	0	0	0	0	0	0	0	0	0	0	0	0	1	2	0	0	1	0	0
3	0	0	0	0	0	0	0	0	0	0	0	0	0	1	0	0	0	1	0	0	0	0	0	0	1	1	2	1	2	2	0	0	0	0	0	0	0	0	0	1	1	0	1	1	0	0	0	0	0
4	1	1	0	0	0	0	0	0	0	0	0	0	0	0	0	1	1	0	1	1	0	0	0	0	0	0	0	0	0	0	0	0	0	0	0	0	0	0	0	0	0	0	0	2	1	0	0	0	0
5	NaN	NaN	NaN	NaN	NaN	NaN	NaN	NaN	NaN	NaN	NaN	NaN	NaN	NaN	NaN	NaN	NaN	NaN	NaN	NaN	NaN	NaN	NaN	NaN	NaN	NaN	NaN	NaN	NaN	NaN	NaN	NaN	NaN	NaN	NaN	NaN	NaN	NaN	NaN	NaN	NaN	NaN	NaN	NaN	NaN	NaN	NaN	NaN	NaN
6	0	0	1	0	0	0	0	0	0	0	0	0	0	1	1	0	1	0	0	0	1	1	1	0	0	0	0	2	0	0	0	0	0	0	0	0	0	0	0	0	1	0	1	0	0	1	2	0	0
7	0	0	1	0	0	0	0	0	0	0	0	0	0	0	0	0	0	0	1	2	4	2	3	2	1	2	4	2	3	1	1	0	0	0	0	0	0	0	0	0	0	0	0	0	2	1	0	3	3
8	1	1	2	1	0	1	0	0	0	0	0	0	1	0	0	0	1	0	1	1	0	0	0	0	1	2	2	0	1	1	0	0	0	0	0	0	0	0	0	0	1	0	1	1	0	1	0	0	0
9	2	2	1	0	0	0	0	0	0	0	0	0	0	0	0	1	1	0	0	0	0	0	0	0	0	1	2	2	1	1	1	0	0	0	0	0	0	0	0	0	0	1	0	0	0	0	0	0	1
10	1	1	0	2	0	0	0	0	0	0	0	0	0	0	0	1	0	0	0	0	0	0	0	0	0	1	1	2	1	1	0	0	0	0	0	0	0	0	0	0	0	1	1	0	0	0	0	0	0
11	0	0	0	0	1	0	0	0	0	0	0	0	0	0	0	0	0	0	1	3	0	3	1	1	3	2	1	1	0	0	0	0	0	0	0	0	0	0	0	0	0	0	0	1	2	1	0	1	1
12	0	0	1	0	0	0	0	0	0	0	0	0	0	0	0	0	0	0	1	0	1	1	0	1	1	0	0	1	1	0	0	1	0	0	0	0	0	0	0	0	0	0	0	0	1	3	3	1	2
13	2	2	0	0	0	0	0	0	0	0	0	0	0	1	0	0	1	0	0	0	0	0	0	0	1	1	NaN	NaN	NaN	NaN	NaN	NaN	NaN	NaN	NaN	NaN	NaN	NaN	NaN	NaN	NaN	NaN	NaN	NaN	NaN	NaN	NaN	NaN	NaN
14	0	0	0	0	0	0	0	0	0	0	0	0	0	0	0	1	0	0	0	0	0	0	0	0	0	0	0	0	0	0	0	0	0	0	0	0	0	0	0	0	0	0	0	0	0	0	0	0	0
15	1	0	1	0	0	0	1	0	0	0	0	0	0	0	0	1	1	0	0	0	0	0	0	0	0	0	0	1	2	1	0	0	0	0	0	0	0	0	0	1	1	0	0	0	0	0	0	0	0
16	1	0	0	1	0	0	0	0	0	0	0	0	0	1	0	1	1	0	0	0	0	0	0	0	0	2	1	0	1	0	0	0	0	0	0	0	0	0	0	1	0	0	0	0	0	0	2	2	0
17	1	0	1	1	0	0	0	0	0	0	0	0	0	0	1	1	0	0	0	0	0	0	0	0	2	0	0	0	2	3	1	0	1	0	0	0	0	0	0	1	0	1	1	0	0	0	1	0	1
18	0	2	0	0	0	0	0	0	0	0	0	0	0	2	1	0	0	0	0	0	0	0	0	0	0	2	2	0	0	0	0	0	0	0	0	0	0	0	0	0	0	0	1	0	0	0	0	1	0
19	0	1	0	0	0	1	1	0	0	0	0	0	0	0	0	1	0	1	1	0	0	0	0	0	2	2	2	1	2	1	1	0	0	0	0	0	0	0	0	0	0	0	2	1	2	0	0	1	1
20	1	0	0	0	1	0	0	0	0	0	0	0	0	0	0	0	0	1	3	3	3	2	0	0	1	1	1	0	0	1	0	0	0	0	0	0	0	0	0	0	0	1	2	0	0	0	1	0	1
21	1	0	0	0	0	1	0	0	0	0	0	0	0	0	0	0	3	2	0	0	0	0	0	0	0	0	0	0	0	0	0	0	0	0	0	0	0	0	0	0	0	0	1	1	1	1	1	0	0
22	0	3	1	1	0	0	0	0	0	0	0	0	0	0	0	0	0	0	0	1	2	0	0	1	2	1	3	1	0	1	2	0	0	0	0	0	0	0	0	0	0	0	2	1	1	0	2	0	0
23	2	0	1	0	0	0	0	0	0	0	0	0	0	1	1	1	0	0	0	0	2	1	0	0	0	0	0	1	0	0	0	0	0	0	0	0	0	0	0	2	1	0	0	0	0	0	1	0	0
24	0	1	0	1	0	0	0	0	0	0	0	0	0	0	0	1	0	0	0	0	1	1	0	1	0	0	0	0	0	0	0	0	0	0	0	0	0	0	0	2	1	1	0	0	0	0	0	2	1
25	2	1	1	3	1	0	0	0	0	0	0	0	0	0	0	0	1	1	1	1	0	0	1	0	0	4	3	0	1	2	0	0	0	0	0	0	0	0	0	0	0	1	1	1	0	0	0	2	0
	Number of activity bouts per time bin in DS
Subject	18:00:00	19:00:00	20:00:00	21:00:00	22:00:00	22:30:00	23:00:00	00:00:00	01:00:00	02:00:00	03:00:00	04:00:00	05:00:00	06:00:00	07:00:00	07:30:00	08:00:00	09:00:00	10:00:00	11:00:00	12:00:00	13:00:00	14:00:00	15:00:00	16:00:00	17:00:00	18:00:00	19:00:00	20:00:00	21:00:00	22:00:00	22:30:00	23:00:00	00:00:00	01:00:00	02:00:00	03:00:00	04:00:00	05:00:00	06:00:00	07:00:00	07:30:00	08:00:00	09:00:00	10:00:00	11:00:00	12:00:00	13:00:00	14:00:00
1	0	0	0	0	0	0	0	0	0	0	0	0	0	0	0	0	1	1	0	0	0	0	0	0	0	0	1	0	0	0	0	0	0	0	0	0	0	0	0	0	0	1	1	2	0	0	0	0	1
2	0	0	0	0	0	0	0	0	0	0	0	0	0	0	0	0	1	2	1	0	0	0	0	2	0	2	1	0	0	0	0	0	0	0	0	0	0	0	0	0	0	1	1	1	1	0	1	0	0
3	1	0	0	0	0	0	0	0	0	0	0	0	0	0	0	0	1	0	0	1	1	0	0	0	0	0	0	1	0	0	0	0	0	0	0	0	0	0	0	1	2	0	0	0	0	0	0	0	0
4	1	0	1	1	0	0	0	0	0	0	0	0	0	0	0	0	0	0	1	0	1	1	1	0	0	0	0	0	0	0	0	0	0	0	0	0	0	0	0	0	0	0	1	2	1	0	0	0	0
5	0	0	0	0	1	0	0	0	0	0	0	0	0	0	0	0	0	1	0	0	0	1	0	0	0	1	1	0	0	0	0	1	0	0	0	0	0	0	0	0	0	0	1	0	0	0	0	0	0
6	0	1	1	0	0	0	0	0	0	0	0	0	1	0	0	0	0	0	0	0	0	0	0	0	0	0	1	0	0	0	0	0	0	0	0	0	0	0	1	1	0	0	0	0	0	0	0	0	0
7	2	2	1	0	0	0	0	0	0	0	0	0	0	0	0	0	2	2	3	2	2	0	1	0	2	2	0	1	3	1	0	0	0	0	0	0	0	0	0	0	0	0	2	3	3	3	2	3	3
8	2	1	1	1	0	0	0	0	0	0	0	0	0	0	1	0	1	0	0	0	0	0	0	0	0	0	1	1	1	1	0	0	0	0	0	0	0	0	0	0	0	0	2	0	0	0	1	0	0
9	0	3	1	1	0	0	0	0	0	0	0	0	0	0	0	1	1	0	0	0	0	1	0	0	0	2	2	1	1	3	0	0	0	0	0	0	0	0	0	0	0	1	1	0	0	0	0	0	0
10	0	0	0	0	0	0	0	0	0	0	0	0	0	0	0	0	0	0	0	0	0	0	0	0	0	0	0	0	0	0	0	0	0	0	0	0	0	0	0	0	0	1	0	0	0	0	0	0	0
11	0	0	0	0	0	0	0	0	0	0	0	0	0	0	0	0	0	0	0	1	2	2	2	2	0	1	2	1	0	0	0	0	0	0	0	0	0	0	0	1	1	2	1	4	4	2	1	2	0
12	0	1	0	1	0	0	0	0	0	0	0	0	0	0	0	0	0	1	0	0	0	0	0	1	0	0	0	1	0	0	0	1	1	0	0	0	0	0	0	0	0	0	0	0	1	1	0	1	1
13	2	0	0	0	0	0	0	0	0	0	0	0	0	1	0	0	0	0	0	0	0	0	0	0	0	0	0	0	0	0	0	0	0	0	0	0	0	0	0	1	0	0	0	0	0	0	0	0	0
14	0	0	0	1	0	0	0	0	0	0	0	0	0	0	0	1	0	1	1	0	0	1	2	2	0	0	1	1	4	1	0	1	0	0	0	0	0	0	0	0	0	0	2	1	0	1	2	0	0
15	2	1	0	0	1	1	1	0	0	0	0	0	0	0	0	2	1	0	0	0	0	0	0	0	0	1	3	2	0	0	1	1	0	0	0	0	0	0	0	0	0	0	1	0	0	0	1	0	0
16	0	0	0	0	0	0	0	0	0	0	0	0	0	1	0	1	0	0	1	1	2	2	2	1	0	1	2	0	1	1	0	0	0	0	0	0	0	0	0	1	0	0	0	1	0	1	2	1	1
17	0	0	0	0	0	0	1	0	0	0	0	0	0	1	0	0	0	0	0	0	0	0	0	0	0	2	1	0	0	0	0	0	0	0	0	0	0	0	0	2	0	0	0	0	0	0	0	0	0
18	1	1	0	0	0	0	0	0	0	0	0	0	0	0	0	1	0	2	3	0	0	0	0	0	1	0	0	0	0	0	0	0	0	0	0	0	0	0	0	0	0	0	0	2	1	0	0	1	0
19	3	2	0	0	1	0	0	0	0	0	0	0	0	0	0	0	1	1	1	1	0	1	0	0	0	0	0	1	0	0	0	1	0	0	0	0	0	0	0	0	1	0	0	0	0	1	2	1	1
20	0	0	0	0	0	0	0	0	0	0	0	0	0	0	0	1	2	1	0	0	1	0	0	2	3	1	3	2	3	1	0	0	0	0	0	0	0	0	0	0	0	0	0	0	0	1	1	2	1
21	1	1	0	0	0	0	0	0	0	0	0	0	0	0	0	1	1	0	0	0	0	0	1	0	0	0	0	0	0	0	0	0	0	0	0	0	0	0	0	0	0	0	2	3	1	1	1	1	0
22	0	0	0	0	0	1	1	0	0	0	0	0	0	0	0	0	1	1	2	1	0	0	0	0	0	0	1	1	0	1	0	0	0	0	0	0	0	0	0	0	0	0	0	0	0	0	0	0	0
23	2	0	2	2	0	0	0	0	0	0	0	0	0	1	0	0	0	0	0	0	0	1	0	1	1	1	0	0	0	1	0	0	0	0	0	0	0	0	0	0	0	1	0	2	0	0	1	1	2
24	0	0	0	0	0	0	0	0	0	0	0	0	0	1	1	0	0	0	0	0	0	0	0	0	0	0	0	0	0	0	0	0	0	0	0	0	0	0	0	0	0	0	0	0	0	0	2	1	0
25	3	0	2	0	0	0	0	0	0	0	0	0	0	0	0	0	1	0	0	0	1	0	0	0	0	1	0	0	0	1	0	0	0	0	0	0	0	0	0	0	0	0	1	1	0	0	0	0	2
[truncated: 159 more columns]
