# Supplementary material for: Olfactory connectivity mediates sleep-dependent food choices in humans
Source: eLife. 2019 Oct 8;8:e49053. doi: 10.7554/eLife.49053 (PMC6783266; doi:10.7554/eLife.49053)
Supplement: Figure 1—figure supplement 1—source data 2. [file elife-49053-fig1-figsupp1-data2.xlsx]

## Sheet: Sheet1
	Average number of activity bouts per time bin in sleep stabilization phase NDS
Subject	18:00:00	19:00:00	20:00:00	21:00:00	22:00:00	22:30:00	23:00:00	00:00:00	01:00:00	02:00:00	03:00:00	04:00:00	05:00:00	06:00:00	07:00:00	07:30:00	08:00:00	09:00:00	10:00:00	11:00:00	12:00:00	13:00:00	14:00:00	15:00:00	16:00:00	17:00:00
1	0.285714	0.142857	0	0	0	0	0	0	0	0	0	0	0	0	0.142857	0.142857	0.428571	0.428571	0.285714	0.428571	0.285714	0.142857	0.285714	0.428571	0.285714	0.142857
2	0.714286	0.714286	0.285714	0	0.142857	0.285714	0	0	0	0	0	0	0	0	0	0.285714	0.428571	1.42857	0.857143	0.571429	0.714286	0.571429	0.714286	0.428571	0.428571	0.285714
3	1.14286	0.428571	0.285714	0.428571	0	0	0	0	0	0	0	0	0	0.285714	0.285714	0.142857	0.571429	0.428571	0.142857	0.285714	0.857143	0.571429	0.142857	0.571429	1.14286	0.714286
4	0.714286	0.857143	0.142857	0.142857	0	0	0	0.142857	0	0	0	0	0	0	0	0.142857	0.285714	0.857143	0.571429	0.142857	0.285714	0	0.142857	0.142857	0	0.428571
5	0	0	0	0	0	0	0	0	0	0	0	0	0	0	0	0	0	0	0	0	0	0	0	0	0	0
6	1	0.714286	0.714286	0.428571	0.142857	0	0.142857	0	0	0	0	0	0	0.142857	0.285714	0.142857	0.714286	0.142857	0.428571	0.714286	0.714286	0.428571	0.857143	0.285714	0.571429	0.857143
7	1.42857	1.42857	1.57143	1	0.285714	0	0.142857	0	0	0	0	0	0	0	0	0	0	0.285714	0.714286	1	1.71429	2	2.14286	1.71429	1.71429	1.28571
8	1.14286	0.571429	1.14286	0.714286	0.285714	0.142857	0.142857	0	0	0	0	0	0.142857	0.142857	0.428571	0.428571	0.714286	0.714286	0.428571	0.714286	0.428571	0.428571	0.428571	1	1.14286	1
9	1.28571	1.42857	1	1	0.428571	0	0	0	0	0	0	0	0	0	0.285714	0.714286	0.285714	0	0	0.142857	0	0	0.142857	0.285714	0.571429	1.28571
10	0.428571	0.714286	0.142857	0.428571	0	0	0	0	0	0	0	0	0	0	0.285714	0.571429	0.142857	0.142857	0	0	0	0	0.142857	0	0.285714	0.285714
11	1.14286	1	0.428571	0	0.285714	0.285714	0.142857	0	0	0	0	0	0	0	0	0	0.285714	0.571429	1.14286	1.14286	0.428571	0.714286	0.857143	1.57143	1.57143	1.14286
12	0.142857	0.428571	0.714286	0.142857	0.142857	0.142857	0	0	0	0	0	0	0	0	0	0	0.142857	0.142857	0.714286	1.14286	1.28571	0.571429	0.857143	0.714286	0.857143	0.428571
13	0.285714	0.285714	0	0	0	0	0	0	0	0	0	0	0	0.142857	0	0	0.142857	0	0	0	0	0	0	0	0.142857	0.142857
14	0.142857	0.428571	0.285714	0.285714	0	0	0.142857	0.285714	0	0	0	0	0	0	0	0.428571	0.428571	0.285714	0.142857	0.285714	0.142857	0.142857	0	0.142857	0	0
15	0.571429	0.285714	0.857143	0.142857	0	0	0.142857	0	0	0	0	0	0	0.428571	0.285714	0.285714	0.142857	0	0.285714	0.285714	0.428571	0.142857	0.142857	0.142857	0.571429	0.428571
16	0.857143	0.142857	1	0.714286	0.142857	0	0	0	0	0	0	0	0	0.428571	0	0.285714	0.714286	0.571429	0.857143	0.285714	0.714286	0.857143	0.142857	0.285714	0.571429	1
17	0.428571	0	0.571429	0.571429	0.142857	0	0.285714	0	0	0	0	0	0	0.142857	0.428571	0.571429	0.428571	0.142857	0.142857	0.142857	0.285714	0.142857	0.428571	0.142857	0.428571	0.571429
18	1	0.571429	0.142857	0	0	0.142857	0.142857	0	0	0	0	0	0	0.285714	0.142857	0.285714	1.14286	0	0.285714	0.142857	0.428571	0.142857	0.142857	0.142857	0.285714	0.714286
19	1.14286	1.14286	1	1.14286	0.285714	0.142857	0.142857	0.142857	0	0	0	0	0	0	0	0.571429	1.14286	1	1.42857	1.14286	0.857143	1	1	1	1.42857	0.714286
20	1	0.714286	0.857143	0.285714	0.285714	0.285714	0.142857	0	0	0	0	0	0	0	0	0.142857	0.285714	0.285714	0.857143	0.428571	1	0.571429	0.428571	0.142857	1.28571	0.714286
21	0.428571	0.142857	0.285714	0.142857	0.285714	0.142857	0.428571	0	0	0	0	0	0	0.428571	0.571429	0.285714	0.857143	0.571429	0.571429	0.285714	0.428571	0.142857	0.142857	0.285714	0.428571	0.142857
22	0.714286	0.857143	0.714286	0.714286	0.571429	0	0	0.142857	0	0	0	0	0	0	0.285714	0.571429	0.571429	0.142857	0.285714	0.571429	1.28571	0.857143	0.714286	0.285714	0.428571	1
23	1	0.571429	0.571429	0.142857	0	0.142857	0	0	0	0	0	0	0.142857	1.14286	0.571429	0.714286	0.571429	0.285714	0.428571	0.285714	1	0.142857	0.142857	0	0.428571	0.285714
24	0.142857	0.142857	0.142857	0.142857	0	0	0	0	0	0	0	0	0	0.285714	0.571429	0.428571	0.142857	0.571429	0.142857	0.857143	0.571429	0.571429	0.285714	0.428571	0.571429	0.428571
25	1.14286	0.285714	0.428571	1.71429	1	0.285714	0.285714	0	0	0	0	0	0	0	0	0.142857	1.14286	1.14286	0.428571	0.428571	0.857143	1	0.714286	0.285714	0.285714	1.14286
	Average number of activity bouts per time bin of sleep stabilization phase DS
Subject	18:00:00	19:00:00	20:00:00	21:00:00	22:00:00	22:30:00	23:00:00	00:00:00	01:00:00	02:00:00	03:00:00	04:00:00	05:00:00	06:00:00	07:00:00	07:30:00	08:00:00	09:00:00	10:00:00	11:00:00	12:00:00	13:00:00	14:00:00	15:00:00	16:00:00	17:00:00
1	0.285714	0.142857	0.142857	0	0.142857	0	0	0	0	0	0	0	0	0	0	0.285714	0.714286	0.857143	0.285714	0	0.285714	0.285714	0.571429	0.714286	0.571429	0.428571
2	0.428571	0.142857	0	0.142857	0.142857	0	0	0	0	0	0	0	0	0	0	0.428571	0.857143	0.857143	0.428571	0	0.285714	0.285714	0.142857	0.571429	0.571429	0.571429
3	0.428571	0.428571	0	0.285714	0	0	0.142857	0	0	0	0	0	0	0.285714	0.428571	0.142857	0.142857	0.142857	0.142857	0.428571	0.285714	0	0.428571	0.428571	0.142857	0.714286
4	0.857143	0.571429	0.428571	0.428571	0.428571	0.285714	0.142857	0	0	0	0	0	0	0	0	0	0.285714	0.285714	0.571429	0.714286	0.857143	0.857143	0.857143	0.571429	0.571429	0.142857
5	0.428571	0.142857	0	0	0.142857	0.142857	0.142857	0.142857	0	0	0	0	0	0	0	0	0.142857	0.285714	0	0.142857	0.142857	0.428571	0.142857	0	0.142857	0.285714
6	1.28571	0.714286	0.714286	0.142857	0.142857	0	0	0	0	0	0	0	0.714286	0.142857	0	0	0.285714	0.285714	0.142857	0.285714	0.142857	0.285714	0	0.142857	0.142857	0.571429
7	1.42857	1.28571	1.42857	0.857143	0.428571	0	0	0.142857	0.142857	0	0	0	0	0	0	0.142857	0.857143	1.57143	1.14286	1.14286	1.42857	1.28571	1.28571	1	1.14286	1.28571
8	1.42857	0.857143	0.428571	0.714286	0.142857	0	0	0	0	0	0	0	0	0.285714	0.571429	0.285714	1.14286	0.428571	0.571429	0.285714	0.571429	0.285714	0.857143	0.285714	0.285714	0.285714
9	1	1.42857	1.28571	1.28571	0	0.142857	0	0	0	0	0	0	0	0	0	0.571429	0.428571	0.285714	0.285714	0.285714	0.142857	0.714286	0.142857	0.142857	0	1.14286
10	0.285714	0.142857	0	0	0.142857	0	0	0	0	0	0	0	0	0	0	0.285714	0	0.142857	0.142857	0	0.285714	0	0	0.142857	0.571429	0.142857
11	1.28571	0.428571	0.142857	0	0	0	0	0	0	0	0	0	0	0.142857	0.142857	0.428571	0.285714	0.714286	0.857143	0.571429	0.857143	1.14286	0.857143	1.28571	0.857143	0.714286
12	0.857143	0.857143	0.285714	0.571429	0.142857	0.142857	0.285714	0	0	0	0	0	0	0	0.142857	0.142857	0.142857	0.285714	0.571429	0.714286	0.857143	0.714286	0.571429	1.14286	1	1
13	0.428571	0.142857	0.142857	0.285714	0	0.142857	0	0	0	0	0	0	0	0.714286	0.142857	0	0.428571	0.142857	0.714286	0.571429	0.142857	0.428571	0.142857	0.428571	0.142857	0.428571
14	0.571429	0.428571	1.14286	0.571429	0	0.142857	0.571429	0.142857	0	0	0	0	0	0	0	0.285714	0.714286	0.714286	0.571429	0.428571	0.857143	0.714286	0.571429	0.714286	0.285714	0.714286
15	1	0.857143	0.285714	0.571429	0.571429	0.428571	0.142857	0	0	0	0	0	0	0.142857	0	0.857143	0.714286	0.285714	0.142857	0.142857	0.142857	0.285714	0.285714	0.142857	0.142857	0.571429
16	1	0.142857	0.428571	0.571429	0	0	0	0	0	0	0	0	0	0.714286	0.285714	0.571429	0.142857	0.714286	0.285714	0.714286	1.42857	0.857143	0.714286	0.571429	0	0.285714
17	0.428571	0.285714	0.142857	0.142857	0.428571	0.142857	0.428571	0.285714	0.142857	0	0	0	0	0.714286	0.142857	0	0	0	0	0.142857	0.571429	0.571429	0.428571	0	0	0.428571
18	0.571429	0.571429	0.714286	0.428571	0.285714	0.142857	0.142857	0	0	0	0	0	0	0	0	0.428571	0.571429	0.571429	0.571429	0	0.428571	0.285714	0.142857	0	0.428571	0.428571
19	1.42857	1.28571	0.285714	0	0.142857	0.142857	0.285714	0	0	0	0	0	0	0	0.142857	0.142857	1	0.857143	0.714286	0.571429	0.571429	0.714286	0.857143	0.857143	0.714286	0.142857
20	0.571429	0.857143	0.857143	0.571429	0	0.428571	0.428571	0.142857	0	0	0	0	0	0.142857	0.142857	0.142857	0.285714	0.571429	0.857143	0.857143	1.28571	1.14286	0.571429	1.57143	1.28571	0.428571
21	0.142857	0.142857	0.142857	0.428571	0.285714	0	0	0	0	0	0	0	0	0.285714	0.142857	0.285714	1.14286	1	0.142857	0.571429	0.285714	0.285714	0.428571	0.571429	0.571429	0
22	0.571429	0.714286	0.285714	0.428571	0	0.285714	0.285714	0.142857	0	0	0	0	0	0	0	0	1.14286	0.428571	0.571429	0.428571	0.571429	0.857143	0.857143	0.428571	0.571429	0.285714
23	0.571429	0.571429	0.714286	0.714286	0.142857	0	0	0	0	0	0	0	0	0.428571	0.285714	0.571429	0.142857	0.714286	0.285714	0.142857	0.428571	0.857143	0.571429	0.285714	0.857143	0.428571
24	0	0	0	0.142857	0.285714	0.142857	0.142857	0	0	0	0	0	0	0.142857	0.142857	0.142857	0	0	0.142857	0.142857	0.428571	0.142857	0.142857	0.285714	0.285714	0.428571
25	0.714286	0.714286	1.71429	0.857143	0.857143	0.714286	0.428571	0.142857	0	0	0	0	0	0	0	0	0.714286	1.14286	0.857143	0.571429	0.285714	0.285714	1.28571	0.857143	1.14286	0.428571
