# Supplementary material for: Olfactory connectivity mediates sleep-dependent food choices in humans
Source: eLife. 2019 Oct 8;8:e49053. doi: 10.7554/eLife.49053 (PMC6783266; doi:10.7554/eLife.49053)
Supplement: Figure 1—figure supplement 1—source data 4. [file elife-49053-fig1-figsupp1-data4.xlsx]

## Sheet: Sheet1
	Intensity of activity bouts per time bin in NDS
Subject	18:00:00	19:00:00	20:00:00	21:00:00	22:00:00	22:30:00	23:00:00	00:00:00	01:00:00	02:00:00	03:00:00	04:00:00	05:00:00	06:00:00	07:00:00	07:30:00	08:00:00	09:00:00	10:00:00	11:00:00	12:00:00	13:00:00	14:00:00	15:00:00	16:00:00	17:00:00	18:00:00	19:00:00	20:00:00	21:00:00	22:00:00	22:30:00	23:00:00	00:00:00	01:00:00	02:00:00	03:00:00	04:00:00	05:00:00	06:00:00	07:00:00	07:30:00	08:00:00	09:00:00	10:00:00	11:00:00	12:00:00	13:00:00	14:00:00
1	0	0	0	0	0	0	0	0	0	0	0	0	0	0	0	0	0	0	0	0	0	0	0	0	0	0	0	0.042121	0.0832914	0	0	0	0	0	0	0	0	0	0	0	0.224279	0	0.0342122	1	0.540106	0	0.0562422	0.949748	0.129607
2	0	0	0	0	0	0	0	0	0	0	0	0	0	0	0	0	0.537128	0.592068	0.181295	0.0469363	0.432184	0	0	0	0	0	0.177276	0.301296	0.350163	0	0	0	0	0	0	0	0	0	0	0	0	0	0.295346	0.628084	0	0	0.177728	0	0
3	0	0	0	0	0	0	0	0	0	0	0	0	0	0.116929	0	0	0	0.0704333	0	0	0	0	0	0	0.0607066	0.0254779	0.178366	0.0973835	0.101939	0.0789006	0	0	0	0	0	0	0	0	0	0.0610029	0.044459	0	0.0490909	0.0770764	0	0	0	0	0
4	0.321679	0.264438	0	0	0	0	0	0	0	0	0	0	0	0	0	0.2775	0.230539	0	0.0868005	0.0696532	0	0	0	0	0	0	0	0	0	0	0	0	0	0	0	0	0	0	0	0	0	0	0	0.29414	0.082554	0	0	0	0
5	NaN	NaN	NaN	NaN	NaN	NaN	NaN	NaN	NaN	NaN	NaN	NaN	NaN	NaN	NaN	NaN	NaN	NaN	NaN	NaN	NaN	NaN	NaN	NaN	NaN	NaN	NaN	NaN	NaN	NaN	NaN	NaN	NaN	NaN	NaN	NaN	NaN	NaN	NaN	NaN	NaN	NaN	NaN	NaN	NaN	NaN	NaN	NaN	NaN
6	0	0	0.540323	0	0	0	0	0	0	0	0	0	0	0.068514	0.0156836	0	0.109197	0	0	0	0.0472912	0.053817	0.0521843	0	0	0	0	0.153709	0	0	0	0	0	0	0	0	0	0	0	0	0.0472339	0	0.117732	0	0	0.111676	0.0861724	0	0
7	0	0	0.130254	0	0	0	0	0	0	0	0	0	0	0	0	0	0	0	0.566927	0.452582	0.633837	0.386661	0.804248	0.241262	0.706892	0.518072	0.615826	0.677489	0.743996	0.552386	0.226663	0	0	0	0	0	0	0	0	0	0	0	0	0	0.708409	0.223812	0	0.826709	0.67504
8	0.401713	0.448557	0.355779	0.099919	0	0.239914	0	0	0	0	0	0	0.255152	0	0	0	0.474876	0	0.145094	0.0348834	0	0	0	0	0.0821073	0.414635	0.740996	0	0.320263	0.150116	0	0	0	0	0	0	0	0	0	0	0.249573	0	0.196903	0.238346	0	0.151811	0	0	0
9	0.797777	0.171581	0.12552	0	0	0	0	0	0	0	0	0	0	0	0	0.201918	0.197904	0	0	0	0	0	0	0	0	0.554316	0.522614	0.741588	0.199666	0.198256	0.176289	0	0	0	0	0	0	0	0	0	0	0.204295	0	0	0	0	0	0	0.157929
10	0.130314	0.310274	0	0.434439	0	0	0	0	0	0	0	0	0	0	0	0.318364	0	0	0	0	0	0	0	0	0	0.228752	0.230424	1	0.422467	0.235257	0	0	0	0	0	0	0	0	0	0	0	0.2671	0.224719	0	0	0	0	0	0
11	0	0	0	0	0.198442	0	0	0	0	0	0	0	0	0	0	0	0	0	0.395895	0.534835	0	0.406486	0.118093	0.283799	0.693803	0.334878	0.274483	0.112666	0	0	0	0	0	0	0	0	0	0	0	0	0	0	0	0.263685	0.455061	0.228513	0	0.23771	0.367559
12	0	0	0.187716	0	0	0	0	0	0	0	0	0	0	0	0	0	0	0	0.20562	0	0.415983	0.260051	0	0.548433	0.518667	0	0	0.574178	0.179345	0	0	0.444042	0	0	0	0	0	0	0	0	0	0	0	0	0.648687	0.339026	0.31919	0.721835	0.591776
13	0.796602	0.887233	0	0	0	0	0	0	0	0	0	0	0	1	0	0	0.632238	0	0	0	0	0	0	0	0.314582	0.617532	NaN	NaN	NaN	NaN	NaN	NaN	NaN	NaN	NaN	NaN	NaN	NaN	NaN	NaN	NaN	NaN	NaN	NaN	NaN	NaN	NaN	NaN	NaN
14	0	0	0	0	0	0	0	0	0	0	0	0	0	0	0	0.678161	0	0	0	0	0	0	0	0	0	0	0	0	0	0	0	0	0	0	0	0	0	0	0	0	0	0	0	0	0	0	0	0	0
15	0.120195	0	0.193885	0	0	0	0.057768	0	0	0	0	0	0	0	0	0.0671959	0.0590065	0	0	0	0	0	0	0	0	0	0	0.0621996	1	0.279186	0	0	0	0	0	0	0	0	0	0.0622895	0.0809923	0	0	0	0	0	0	0	0
16	0.250697	0	0	0.270464	0	0	0	0	0	0	0	0	0	0.374512	0	0.417891	0.373827	0	0	0	0	0	0	0	0	0.657541	1	0	0.233547	0	0	0	0	0	0	0	0	0	0	0.271729	0	0	0	0	0	0	0.506165	0.378166	0
17	0.668174	0	0.441536	0.280085	0	0	0	0	0	0	0	0	0	0	0.231837	0.408106	0	0	0	0	0	0	0	0	0.927493	0	0	0	0.411742	0.926225	0.179658	0	0.201844	0	0	0	0	0	0	0.269495	0	0.19658	0.182146	0	0	0	0.241192	0	0.35969
18	0	0.269126	0	0	0	0	0	0	0	0	0	0	0	0.303678	0.0821553	0	0	0	0	0	0	0	0	0	0	0.238937	0.179115	0	0	0	0	0	0	0	0	0	0	0	0	0	0	0	0.12357	0	0	0	0	0.166761	0
19	0	0.130212	0	0	0	0.0102635	0.135598	0	0	0	0	0	0	0	0	0.0772844	0	0.234959	0.102479	0	0	0	0	0	0.245433	0.178026	0.241641	0.0380054	0.125176	0.0775466	0.164786	0	0	0	0	0	0	0	0	0	0	0	0.209246	0.132471	0.268951	0	0	0.266761	0.196081
20	0.103232	0	0	0	0.0897305	0	0	0	0	0	0	0	0	0	0	0	0	0.471836	0.568521	0.114831	0.269377	0.0933634	0	0	0.0928709	0.0732758	0.0833725	0	0	0.0962636	0	0	0	0	0	0	0	0	0	0	0	0.0723824	0.0878642	0	0	0	0.0715764	0	0.111558
21	0.221851	0	0	0	0	0.308967	0	0	0	0	0	0	0	0	0	0	1	0.642834	0	0	0	0	0	0	0	0	0	0	0	0	0	0	0	0	0	0	0	0	0	0	0	0	0.393255	0.286332	0.41536	0.375331	0.345487	0	0
22	0	0.755492	0.105452	0.13289	0	0	0	0	0	0	0	0	0	0	0	0	0	0	0	0.174484	0.521707	0	0	0.0465601	0.339934	0.170807	0.303292	0.138696	0	0.0154287	0.215354	0	0	0	0	0	0	0	0	0	0	0	0.726563	0.42834	0.225304	0	0.265226	0	0
23	0.312666	0	0.460432	0	0	0	0	0	0	0	0	0	0	0.209948	0.219084	0.196694	0	0	0	0	0.456133	0.184531	0	0	0	0	0	0.223508	0	0	0	0	0	0	0	0	0	0	0	0.511777	0.190462	0	0	0	0	0	0.266227	0	0
24	0	0.182985	0	0.206183	0	0	0	0	0	0	0	0	0	0	0	0.308986	0	0	0	0	0.352503	0.232802	0	0.195338	0	0	0	0	0	0	0	0	0	0	0	0	0	0	0	0.594648	0.429917	0.270277	0	0	0	0	0	0.295046	0.165414
25	0.552002	0.111987	0.0535306	0.532946	0.090655	0	0	0	0	0	0	0	0	0	0	0	0.380694	0.250722	0.168541	0.225095	0	0	0.167682	0	0	1	0.501919	0	0.176044	0.244463	0	0	0	0	0	0	0	0	0	0	0	0.0277527	0.310216	0.145485	0	0	0	0.40578	0
	Intensity of activity bouts per time bin in DS
Subject	18:00:00	19:00:00	20:00:00	21:00:00	22:00:00	22:30:00	23:00:00	00:00:00	01:00:00	02:00:00	03:00:00	04:00:00	05:00:00	06:00:00	07:00:00	07:30:00	08:00:00	09:00:00	10:00:00	11:00:00	12:00:00	13:00:00	14:00:00	15:00:00	16:00:00	17:00:00	18:00:00	19:00:00	20:00:00	21:00:00	22:00:00	22:30:00	23:00:00	00:00:00	01:00:00	02:00:00	03:00:00	04:00:00	05:00:00	06:00:00	07:00:00	07:30:00	08:00:00	09:00:00	10:00:00	11:00:00	12:00:00	13:00:00	14:00:00
1	0	0	0	0	0	0	0	0	0	0	0	0	0	0	0	0	0.166817	0.0281257	0	0	0	0	0	0	0	0	0.298295	0	0	0	0	0	0	0	0	0	0	0	0	0	0	0.190405	0.800594	1	0	0	0	0	0.461931
2	0.388461	0	0	0	0	0	0	0	0	0	0	0	0	0	0	0	0	0.26086	0.547873	0.254711	0	0	0	0	0.45937	0	0.503345	0.0338587	0	0	0	0	0	0	0	0	0	0	0	0	0	0	0.320296	0.074826	0.476033	0.219246	0	0.303939	0
3	0.211018	0	0	0	0	0	0	0	0	0	0	0	0	0	0	0	1	0	0	0.637966	0.602256	0	0	0	0	0	0	0.220356	0	0	0	0	0	0	0	0	0	0	0	0.132698	0.587004	0	0	0	0	0	0	0	0
4	0.264985	0	0.216428	0.89516	0	0	0	0	0	0	0	0	0	0	0	0	0	0	0.232405	0	0.152052	0.310926	0.158691	0	0	0	0	0	0	0	0	0	0	0	0	0	0	0	0	0	0	0	0.281164	0.45824	0.0207149	0	0	0	0
5	0	0	0	0	0.423451	0	0	0	0	0	0	0	0	0	0	0	0	0.624498	0	0	0	0.640031	0	0	0	0.371345	0.545814	0	0	0	0	0.560484	0	0	0	0	0	0	0	0	0	0	0.773986	0	0	0	0	0	0
6	0	0.0222148	0.030931	0	0	0	0	0	0	0	0	0	0.132866	0	0	0	0	0	0	0	0	0	0	0	0	0	0.0533682	0	0	0	0	0	0	0	0	0	0	0	0.0578839	0.0118033	0	0	0	0	0	0	0	0	0
7	0.527929	0.288623	0.142955	0	0	0	0	0	0	0	0	0	0	0	0	0	0.566852	0.585109	0.624959	0.958839	0.542714	0	0.141466	0	0.533612	0.341225	0	0.106857	0.476019	0.242798	0	0	0	0	0	0	0	0	0	0	0	0	1	0.637476	0.869875	0.597637	0.598468	0.791301	0.873406
8	0.374313	0.21345	0.409852	0.335491	0	0	0	0	0	0	0	0	0	0	0.390923	0	0.178555	0	0	0	0	0	0	0	0	0	0.364081	0.221327	0.276928	0.0991699	0	0	0	0	0	0	0	0	0	0	0	0	0.813253	0	0	0	0.187983	0	0
9	0	0.576585	0.0846618	0.595548	0	0	0	0	0	0	0	0	0	0	0	0.140358	0.324835	0	0	0	0	0.154881	0	0	0	0.27871	0.521253	0.204015	0.181139	0.658179	0	0	0	0	0	0	0	0	0	0	0	0.144287	0.269544	0	0	0	0	0	0
10	0	0	0	0	0	0	0	0	0	0	0	0	0	0	0	0	0	0	0	0	0	0	0	0	0	0	0	0	0	0	0	0	0	0	0	0	0	0	0	0	0	0.346816	0	0	0	0	0	0	0
11	0	0	0	0	0	0	0	0	0	0	0	0	0	0	0	0	0	0	0	0.422363	0.299442	0.303645	0.340272	0.252917	0	0.0919781	0.25611	0.367967	0	0	0	0	0	0	0	0	0	0	0	0.50045	0.266452	0.37868	0.0449983	0.868793	0.654855	0.401322	0.0128445	0.360542	0
12	0	0.38807	0	0.341819	0	0	0	0	0	0	0	0	0	0	0	0	0	0.177446	0	0	0	0	0	0.333521	0	0	0	0.493617	0	0	0	0.45198	0.0632509	0	0	0	0	0	0	0	0	0	0	0	0.651955	0.0160768	0	0.433461	0.29624
13	0.249594	0	0	0	0	0	0	0	0	0	0	0	0	0.281465	0	0	0	0	0	0	0	0	0	0	0	0	0	0	0	0	0	0	0	0	0	0	0	0	0	0.235426	0	0	0	0	0	0	0	0	0
14	0	0	0	0.277647	0	0	0	0	0	0	0	0	0	0	0	0.482223	0	0.0252052	0.269785	0	0	0.210725	0.236879	0.318217	0	0	0.220853	0.0504987	1	0.0767188	0	0.194485	0	0	0	0	0	0	0	0	0	0	0.990711	0.226361	0	0.0516975	0.41828	0	0
15	0.591335	0.581745	0	0	0.0806253	0.0438949	0.0318544	0	0	0	0	0	0	0	0	0.111513	0.0345699	0	0	0	0	0	0	0	0	0.134092	0.61523	0.224798	0	0	0.069756	0.0896793	0	0	0	0	0	0	0	0	0	0	0.066595	0	0	0	0.113183	0	0
16	0	0	0	0	0	0	0	0	0	0	0	0	0	0.602697	0	0.315147	0	0	0.244562	0.315902	0.544667	0.619724	0.541601	0.366623	0	0.326533	0.615322	0	0.379749	0.203541	0	0	0	0	0	0	0	0	0	0.394606	0	0	0	0.399244	0	0.415709	0.856818	0.0394043	0.177139
17	0	0	0	0	0	0	0.401492	0	0	0	0	0	0	0.189109	0	0	0	0	0	0	0	0	0	0	0	0.675519	0.188281	0	0	0	0	0	0	0	0	0	0	0	0	0.993572	0	0	0	0	0	0	0	0	0
18	0.425652	0.138089	0	0	0	0	0	0	0	0	0	0	0	0	0	0.289658	0	0.259025	0.308592	0	0	0	0	0	0.260725	0	0	0	0	0	0	0	0	0	0	0	0	0	0	0	0	0	0	0.310933	0.277226	0	0	0.124143	0
19	0.419703	0.217142	0	0	0.380034	0	0	0	0	0	0	0	0	0	0	0	0.260424	0.265198	0.206887	0.214515	0	0.222606	0	0	0	0	0	0.490744	0	0	0	0.256789	0	0	0	0	0	0	0	0	0.153361	0	0	0	0	0.125748	0.426278	0.191714	0.293447
20	0	0	0	0	0	0	0	0	0	0	0	0	0	0	0	0.0681971	0.156279	0.160542	0	0	0.138396	0	0	0.342541	0.548383	0.314902	0.520308	0.959552	0.291733	0.083255	0	0	0	0	0	0	0	0	0	0	0	0	0	0	0	0.131301	0.754067	1	0.27666
21	0.214152	0.0450809	0	0	0	0	0	0	0	0	0	0	0	0	0	0.287864	0.173457	0	0	0	0	0	0.136116	0	0	0	0	0	0	0	0	0	0	0	0	0	0	0	0	0	0	0	0.16563	0.650052	0.0906756	0.15287	0.114545	0.038187	0
22	0	0	0	0	0	0.21079	0.365209	0	0	0	0	0	0	0	0	0	0.625824	0.262135	0.256307	0.0407841	0	0	0	0	0	0	0.279894	0.206381	0	0.250638	0	0	0	0	0	0	0	0	0	0	0	0	0	0	0	0	0	0	0
23	0.335519	0	0.442709	0.319808	0	0	0	0	0	0	0	0	0	0.351826	0	0	0	0	0	0	0	0.245962	0	0.130305	0.0197253	0.484976	0	0	0	0.155926	0	0	0	0	0	0	0	0	0	0	0	0.272168	0	0.853705	0	0	0.36334	0.21376	0.335119
24	0	0	0	0	0	0	0	0	0	0	0	0	0	0.180874	0.282992	0	0	0	0	0	0	0	0	0	0	0	0	0	0	0	0	0	0	0	0	0	0	0	0	0	0	0	0	0	0	0	0.835961	0.0239828	0
25	0.660539	0	0.358085	0	0	0	0	0	0	0	0	0	0	0	0	0	0.356164	0	0	0	0.270459	0	0	0	0	0.173652	0	0	0	0.25804	0	0	0	0	0	0	0	0	0	0	0	0	0.477864	0.0383353	0	0	0	0	0.284217
[truncated: 159 more columns]
