# Supplementary material for: Olfactory connectivity mediates sleep-dependent food choices in humans
Source: eLife. 2019 Oct 8;8:e49053. doi: 10.7554/eLife.49053 (PMC6783266; doi:10.7554/eLife.49053)
Supplement: Figure 1—figure supplement 1—source data 5. [file elife-49053-fig1-figsupp1-data5.xlsx]

## Sheet: Sheet1
	Average inetnsity of activity bouts per time bin in sleep stabilization phase NDS
Subject	18:00:00	19:00:00	20:00:00	21:00:00	22:00:00	22:30:00	23:00:00	00:00:00	01:00:00	02:00:00	03:00:00	04:00:00	05:00:00	06:00:00	07:00:00	07:30:00	08:00:00	09:00:00	10:00:00	11:00:00	12:00:00	13:00:00	14:00:00	15:00:00	16:00:00	17:00:00
1	0.0321551	0.044018	0.0118988	0	0	0	0	0	0	0	0	0	0	0	0.0320398	0	0.00488745	0.157181	0.0859184	0.0517442	0.048109	0.152404	0.0185152	0.029354	0.03418	0.0224951
2	0.255493	0.238724	0.0864808	0	0.0400306	0.0761114	0	0	0	0	0	0	0	0	0	0.0948742	0.162424	0.409186	0.179798	0.12894	0.173911	0.115367	0.176868	0.126374	0.170258	0.0619401
3	0.133909	0.0243291	0.0145628	0.0200949	0	0	0	0	0	0	0	0	0	0.0254189	0.0144181	0.0108305	0.0348628	0.0314157	0.00861125	0.0126346	0.0858276	0.0307812	0.0267293	0.0417564	0.0972906	0.169687
4	0.200956	0.193029	0.0156258	0.0202761	0	0	0	0.0201157	0	0	0	0	0	0	0	0.0396429	0.062158	0.203021	0.0865	0.00995046	0.0620478	0	0.0285725	0.0180447	0	0.214939
5	0	0	0	0	0	0	0	0	0	0	0	0	0	0	0	0	0	0	0	0	0	0	0	0	0	0
6	0.324382	0.082528	0.103253	0.0424582	0.00350013	0	0.00731669	0	0	0	0	0	0	0.00978772	0.00898822	0.000614915	0.0868815	0.088074	0.169877	0.0908249	0.0284677	0.0352738	0.0371922	0.0312072	0.105033	0.22415
7	0.303297	0.354978	0.385292	0.280914	0.0540262	0	0.0242723	0	0	0	0	0	0	0	0	0	0	0.0714803	0.23047	0.261835	0.323704	0.420427	0.492378	0.320407	0.460736	0.322513
8	0.333094	0.133309	0.255941	0.103058	0.0544816	0.0342735	0.0346855	0	0	0	0	0	0.0364503	0.00227345	0.115482	0.0862051	0.264845	0.247446	0.0882156	0.0777059	0.150396	0.075989	0.0902731	0.269813	0.211479	0.181048
9	0.253626	0.27214	0.232758	0.232941	0.068196	0	0	0	0	0	0	0	0	0	0.0462953	0.142899	0.0585055	0	0	0.0147768	0	0	0.0225613	0.0216668	0.0777464	0.34956
10	0.0898269	0.343201	0.0603524	0.0956709	0	0	0	0	0	0	0	0	0	0	0.0579008	0.186741	0.0321027	0.0445003	0	0	0	0	0.0658308	0	0.0624317	0.0382941
11	0.166772	0.283742	0.0821646	0	0.0447334	0.0591808	0.0385254	0	0	0	0	0	0	0	0	0	0.0448913	0.152865	0.288237	0.291492	0.0523796	0.0954231	0.154019	0.272827	0.329783	0.209806
12	0.0571683	0.160964	0.136835	0.00136801	0.0183087	0.0634346	0	0	0	0	0	0	0	0	0	0	0.0372717	0.0572495	0.420346	0.155188	0.364786	0.288509	0.395351	0.229224	0.303608	0.187299
13	0.1138	0.126748	0	0	0	0	0	0	0	0	0	0	0	0.142857	0	0	0.0903197	0	0	0	0	0	0	0	0.0449403	0.0882189
14	0.0915561	0.121142	0.128455	0.14918	0	0	0.0590868	0.0962574	0	0	0	0	0	0	0	0.230857	0.177171	0.0939188	0.0688107	0.0791963	0.120802	0.0888653	0	0.0897212	0	0
15	0.0819943	0.0134606	0.204421	0.0398837	0	0	0.00825257	0	0	0	0	0	0	0.021706	0.0215578	0.0182463	0.0084295	0	0.0325992	0.141686	0.031187	0.0159962	0.00733671	0.0231762	0.0399994	0.0477734
16	0.273566	0.0372536	0.290023	0.208091	0.0448769	0	0	0	0	0	0	0	0	0.130074	0	0.181312	0.196221	0.137545	0.283272	0.0604648	0.168304	0.294358	0.0242929	0.0671818	0.221734	0.284052
17	0.238311	0	0.147888	0.17233	0.0256654	0	0.061828	0	0	0	0	0	0	0.0384992	0.139654	0.149749	0.121447	0.00371856	0.0602581	0.0309447	0.0734177	0.0519015	0.126114	0.0372039	0.138069	0.104438
18	0.118649	0.0625028	0.0167747	0	0	0.0108629	0.0044108	0	0	0	0	0	0	0.0433826	0.0117365	0.0275741	0.296076	0	0.0256548	0.0871426	0.0542371	0.0238231	0.0320013	0.00195082	0.0224083	0.0938228
19	0.153235	0.114748	0.0878018	0.112847	0.0287232	0.00146621	0.0193711	0.041696	0	0	0	0	0	0	0	0.0545495	0.142603	0.105537	0.250983	0.143548	0.112298	0.160061	0.120533	0.10096	0.166009	0.0550566
20	0.0986189	0.169273	0.0750834	0.0151687	0.0187074	0.0194058	0.010666	0	0	0	0	0	0	0	0	0.0103403	0.012552	0.0835095	0.103384	0.0164044	0.231232	0.0348859	0.0514104	0.00405153	0.121078	0.0445837
21	0.107588	0.00435575	0.0814156	0.0500876	0.157734	0.0441382	0.123773	0	0	0	0	0	0	0.0949427	0.145859	0.102748	0.286287	0.145638	0.144732	0.0854112	0.14502	0.00494229	0.00791169	0.0727231	0.139699	0.109483
22	0.0937847	0.193051	0.113898	0.0404165	0.100429	0	0	0.0337394	0	0	0	0	0	0	0.0492284	0.0874434	0.159398	0.0611914	0.0603234	0.07457	0.309525	0.299433	0.190484	0.0589353	0.0770939	0.290746
23	0.184696	0.198742	0.211962	0.0456172	0	0.0269087	0	0	0	0	0	0	0.00704948	0.25261	0.103017	0.105796	0.0817471	0.103498	0.119939	0.00377416	0.267404	0.0263615	0.0193644	0	0.11241	0.0337091
24	0.0364379	0.0261407	0.0195562	0.0294548	0	0	0	0	0	0	0	0	0	0.0849497	0.155375	0.120247	0.039791	0.257256	0.0027916	0.125894	0.182523	0.112978	0.0278477	0.0931819	0.116947	0.0761981
25	0.23833	0.0493922	0.0671945	0.304755	0.181403	0.0372161	0.0287512	0	0	0	0	0	0	0	0	0.00396467	0.303598	0.281782	0.0531624	0.0439365	0.197496	0.196386	0.194042	0.0409871	0.0477067	0.242724
	Average inetnsity of activity bouts per time bin in sleep stabilization phase DS
Subject	18:00:00	19:00:00	20:00:00	21:00:00	22:00:00	22:30:00	23:00:00	00:00:00	01:00:00	02:00:00	03:00:00	04:00:00	05:00:00	06:00:00	07:00:00	07:30:00	08:00:00	09:00:00	10:00:00	11:00:00	12:00:00	13:00:00	14:00:00	15:00:00	16:00:00	17:00:00
1	0.139693	0.00689107	0.0084536	0	0.01886	0	0	0	0	0	0	0	0	0	0	0.0499584	0.231952	0.246541	0.0281771	0	0.112275	0.064614	0.238355	0.13138	0.137761	0.0698263
2	0.251538	0.0786383	0.0749509	0	0.0138152	0	0	0	0	0	0	0	0	0	0	0.0306161	0.109448	0.232826	0.229201	0.101096	0	0.11009	0.0816646	0.00531831	0.168633	0.198674
3	0.0886033	0.094039	0	0.0608035	0	0	0.0338144	0	0	0	0	0	0	0.0532797	0.153566	0.0388879	0.142857	0.0301977	0.0288861	0.132113	0.108405	0	0.098775	0.103247	0.0234515	0.154626
4	0.195016	0.115564	0.0479894	0.162215	0.195893	0.109401	0.0353066	0	0	0	0	0	0	0	0	0	0.0710515	0.0654629	0.0942008	0.19451	0.225453	0.23309	0.263551	0.198345	0.061717	0.0210632
5	0.145849	0.0502469	0	0	0.0604931	0.0800691	0.094332	0.0709057	0	0	0	0	0	0	0	0	0.110569	0.171899	0	0.0211334	0.0608362	0.359474	0.0489319	0	0.0564784	0.11774
6	0.192229	0.0863062	0.0296709	0.00398654	0.00327285	0	0	0	0	0	0	0	0.061627	0.00168618	0	0	0.0724245	0.130004	0.142857	0.0905631	0.00501774	0.0193749	0	0.00969377	0.0107264	0.0325492
7	0.269004	0.280822	0.282584	0.328419	0.0767415	0	0	0.0220326	0.021741	0	0	0	0	0	0	0.0119537	0.345635	0.418226	0.311841	0.31468	0.444976	0.359944	0.429126	0.291854	0.305504	0.367248
8	0.409996	0.223149	0.162442	0.201943	0.0930335	0	0	0	0	0	0	0	0	0.0618823	0.154064	0.0721229	0.434663	0.0820239	0.15529	0.0664013	0.138225	0.069028	0.127786	0.165802	0.0726046	0.0380002
9	0.276994	0.228995	0.259236	0.274545	0	0.0698257	0	0	0	0	0	0	0	0	0	0.0871835	0.104663	0.0262758	0.027565	0.0297953	0.0284674	0.113969	0.00249829	0.0178144	0	0.383463
10	0.0810335	0.0422975	0	0	0.0561482	0	0	0	0	0	0	0	0	0	0	0.0751004	0	0.0225157	0.00275839	0	0.0665764	0	0	0.0158137	0.142857	0.0050652
11	0.253614	0.0930296	0.036695	0	0	0	0	0	0	0	0	0	0	0.0714929	0.0380646	0.100592	0.0741835	0.151348	0.164782	0.138122	0.208674	0.192857	0.174112	0.21568	0.14284	0.175017
12	0.184012	0.276792	0.0711199	0.0976863	0.0214594	0.0645686	0.0784174	0	0	0	0	0	0	0	0.0192582	0.036614	0.0261268	0.0603433	0.216284	0.13297	0.164972	0.166776	0.187865	0.213201	0.266234	0.230832
13	0.0507074	0.0209751	0.0117502	0.0350968	0	0.0150723	0	0	0	0	0	0	0	0.20668	0.0225254	0	0.0565232	0.0294051	0.135877	0.0580734	0.0167657	0.169319	0.0896212	0.065289	0.0188932	0.083188
14	0.168114	0.0583873	0.305535	0.137258	0	0.0277836	0.208	0.0194663	0	0	0	0	0	0	0	0.10347	0.233326	0.101141	0.152616	0.0837333	0.228244	0.181665	0.132716	0.183646	0.0546216	0.259636
15	0.315224	0.164883	0.00485874	0.0408247	0.0740141	0.0332255	0.00455063	0	0	0	0	0	0	0.0115953	0	0.0478304	0.0444486	0.0208387	0.0605903	0.0526257	0.016169	0.0205545	0.0425283	0.048428	0.00929402	0.0520196
16	0.3579	0.0318975	0.185175	0.216396	0	0	0	0	0	0	0	0	0	0.288782	0.114635	0.184517	0.0459083	0.289068	0.0783581	0.225102	0.458827	0.237689	0.276568	0.151458	0	0.0673432
17	0.124391	0.0687719	0.012499	0.0633054	0.163199	0.104797	0.13255	0.142857	0.0788204	0	0	0	0	0.335939	0.0168894	0	0	0	0	0.0419606	0.195743	0.198239	0.152467	0	0	0.14128
18	0.110522	0.0807171	0.0732188	0.0369741	0.0452044	0.0186393	0.0159893	0	0	0	0	0	0	0	0	0.0843648	0.0836018	0.0814226	0.0836883	0	0.0782942	0.0443299	0.0206952	0	0.0620977	0.0645746
19	0.362818	0.316856	0.0878083	0	0.0542906	0.0366841	0.0466656	0	0	0	0	0	0	0	0.0219087	0.0384171	0.197903	0.170728	0.113539	0.105854	0.110052	0.112967	0.255894	0.281602	0.21634	0.0247383
20	0.0780661	0.218481	0.112463	0.0968468	0	0.0344224	0.0862966	0.0172257	0	0	0	0	0	0.00971502	0.00748386	0.00974245	0.0223256	0.0944444	0.0823862	0.0908788	0.270303	0.31185	0.0808721	0.301054	0.221321	0.154707
21	0.0305932	0.00644013	0.0309657	0.123276	0.122786	0	0	0	0	0	0	0	0	0.0510594	0.0123342	0.0474562	0.188329	0.175746	0.0129537	0.166472	0.0340788	0.0201253	0.0752819	0.160175	0.0584946	0
22	0.182842	0.162516	0.0828456	0.192173	0	0.0559089	0.114341	0.0308665	0	0	0	0	0	0	0	0	0.342999	0.105426	0.149719	0.0485916	0.107425	0.182132	0.159202	0.105263	0.0959664	0.0815312
23	0.156053	0.180433	0.0911773	0.106912	0.0416036	0	0	0	0	0	0	0	0	0.153825	0.0732781	0.112185	0.0227222	0.206158	0.0783906	0.0556661	0.117542	0.254399	0.121818	0.0343954	0.148357	0.108209
24	0	0	0	0.0486041	0.142857	0.0183833	0.0348021	0	0	0	0	0	0	0.0258391	0.0404275	0.0563464	0	0	0.0527282	0.0524249	0.165505	0.00342611	0.0424591	0.107316	0.0521826	0.145605
25	0.135103	0.115835	0.29966	0.157907	0.21825	0.169898	0.088066	0.0215902	0	0	0	0	0	0	0	0	0.252139	0.339596	0.201539	0.140742	0.0643089	0.0443475	0.250986	0.211297	0.330244	0.0753684
