# Supplementary material for: Olfactory connectivity mediates sleep-dependent food choices in humans
Source: eLife. 2019 Oct 8;8:e49053. doi: 10.7554/eLife.49053 (PMC6783266; doi:10.7554/eLife.49053)
Supplement: Figure 1—figure supplement 1—source data 6. [file elife-49053-fig1-figsupp1-data6.xlsx]

## Sheet: Sheet1
	Intensity of activity in each time bin, sleep manipulation day NDS
Subject	18:00:00	19:00:00	20:00:00	21:00:00	22:00:00	22:30:00	23:00:00	00:00:00	01:00:00	02:00:00	03:00:00	04:00:00	05:00:00	06:00:00	07:00:00	07:30:00	08:00:00	09:00:00	10:00:00	11:00:00	12:00:00	13:00:00	14:00:00	15:00:00	16:00:00	17:00:00
1	0	0	0	0	0	0	0	0	0	0	0	0	0	0	0	0	0	0.153444	0.725966	0.209809	0.107106	0.143061	0	0	0.38414	0
2	0	0.899369	0.0551527	0	0	0	0	0	0	0	0	0	0	0	0	0	0	0.248773	0.243521	0.43267	0.0897028	0.327315	0	0	0.281022	0
3	0.175616	0.243513	0	0	0	0	0	0	0	0	0	0	0	0	0	0	0	0	0.126151	0.0279725	0	0.0111675	0.0415088	0	0.0653292	0.0647254
4	0	0	0	0	0	0	0	0	0	0	0	0	0	0	0	0.23213	0.216389	0	0	0.143792	0	0	0	0	0.275304	0.0646696
5	0	0	0	0	0	0.653963	0	0	0	0	0	0	0	0	0	0	0	0	0	0	0	0.343714	1	0	0	0.69076
6	0.080307	0	0	0	0	0	0	0	0	0	0	0	0	0	0	0	0.215943	0	0	0	0	0	0.14171	0	0	0
7	0.378543	0	0.608322	0	0	0	0	0	0	0	0	0	0	0	0	0	0	0	0	0.368789	0.166191	0.763352	0.455943	0.141828	0.211777	0.399671
8	0	0.992391	0	0	0	0	0	0	0	0	0	0	0	0	0	0.254918	0.599173	0	0	0	0	0	0	0	0	0.200028
9	0.252127	0	0	0	0	0	0	0	0	0	0	0	0	0	0.253996	0	0.188599	0	0	0	0	0.589351	0	0	0.37718	0
10	0	0	0	0	0	0	0	0	0	0	0	0	0	0	0	0	0	0	0	0	0	0	0	0	0	0
11	0	0	0	0	0	0	0	0	0	0	0	0	0	0	0	0	0	0.299928	0	0.155267	0.138641	0.0709315	0.188279	0.218272	0	0
12	0	0.350772	0.629918	0.401803	0	0	0	0	0	0	0	0	0	0	0	0	0	0.426745	0	0	0	0	0	0.423279	0	0
13	0.796602	0.887233	0	0	0	0	0	0	0	0	0	0	0	1	0	0	0.632238	0	0	0	0	0	0	0	0.314582	0.617532
14	0	0	0.379752	1	0	0.664754	0	0	0	0	0	0	0	0	0	0.943455	0.130641	0	0.413327	0	0	0	0	0	0.339493	0
15	0	0.835611	0.20336	0.0866012	0.0312797	0.102649	0	0	0	0	0	0	0	0	0	0.0725789	0	0	0	0	0	0	0	0	0.0946719	0
16	0	0	0.27521	0.303511	0.314138	0	0	0	0	0	0	0	0	0	0	0	0.25179	0	0.228629	0	0	0.253271	0	0	0	0
17	0	0.648069	0	0.338461	0	0.330526	0	0	0	0	0	0	0	0	0.524802	0	0	0	0	0.193143	0.507002	0.352266	0	0	0	0
18	0.112312	0.164649	0	0	0	0	0	0	0	0	0	0	0	0	0	0	0.280485	0	0	0	0	0	0	0	0.0892071	0.0560987
19	0.0702912	0.0372389	0.170215	0.120226	0	0	0	0	0	0	0	0	0	0	0	0.113863	0.0777137	0.427107	0.174612	0.0734781	0.186437	0.112904	0.0307155	0	0.0667068	0.0220973
20	0	0.148896	0	0.056988	0	0	0	0	0	0	0	0	0	0	0	0	0	0	0	0.703539	0	0.152297	0	0	0	0.0675263
21	0.302249	0	0	0	0	0	0	0	0	0	0	0	0	0	0.226181	0	0	0	0	0	0	0	0	0	0	0
22	0.247838	0	0	0.185616	0	0	0	0	0	0	0	0	0	0	0	0	0.0756827	0.541837	0.219669	0.0388705	0.488351	0.1683	0.11911	0.13102	0.21286	0
23	0.317804	0	0	0	0	0	0	0	0	0	0	0	0	0	0.286803	0.217808	0.19598	0	0	0	0	0	0	0.247933	0.293491	0
24	0	0	0.209919	0	0	0	0	0	0	0	0	0	0	0	0	0.354684	0	0	0.0501482	0.106318	0	0	0	0.151779	0.0531537	0.135144
25	0	0	0	0	0	0.202257	0	0	0	0	0	0	0	0	0	0.173969	0.0128694	0	0	0.141486	0.44054	0	0	0	0.135478	0
	Intensity of activity in each time bin, sleep manipulation day DS
Subject	18:00:00	19:00:00	20:00:00	21:00:00	22:00:00	22:30:00	23:00:00	00:00:00	01:00:00	02:00:00	03:00:00	04:00:00	05:00:00	06:00:00	07:00:00	07:30:00	08:00:00	09:00:00	10:00:00	11:00:00	12:00:00	13:00:00	14:00:00	15:00:00	16:00:00	17:00:00
1	0.30266	0.161231	0	0	0	0	0	0	0	0	0	0	0.240532	0.267152	0.243026	0	0.32751	0.202872	0	0	0	0	0.26012	0.208748	0.306865	0.174082
2	1	0.217177	0	0	0	0	0	0	0	0	0	0	0	0	0	0	0.528566	0.605802	0.214547	0.031001	0	0	0	0	0.436203	0
3	0.177395	0.405781	0	0	0	0	0	0	0	0	0	0	0	0	0	0	0	0	0	0	0	0	0	0	0	0
4	0	0.281548	0.0179618	0	0	0	0	0	0	0	0	0	0	0	0	0.190054	0.0895825	0.182351	0.758543	0.170812	0	0	0	0	0	0
5	0.367505	0	0	0	0	0	0	0	0	0	0	0	0	0	0	0	0	0	0	0	0	0	0.472207	0.261725	0	0
6	0.0747611	0	0.0639799	0.0566069	0	0	0	0	0	0	0	0	0.0824493	0	0	0	0	0	0	0	0	0	0	0	0	0
7	0	0.642236	0	0	0	0	0	0	0	0	0	0	0	0	0	0	0	0	0	0	0.12634	0	0	0.349237	0.130048	0.238154
8	0.286253	0.523781	0	0	0	0.261093	0.104531	0	0	0	0	0	0.439686	0.383171	0	0	0	0	0	0.108115	0.083379	0	0	0	0	0
9	0.141869	0.316225	0	0.122932	0	0	0	0	0	0	0	0	0.140811	0.12563	0.141496	0	0.306018	0	0	0	0	0	0	0	0.420717	0.201859
10	0	0	0	0	0	0	0	0	0	0	0	0	0	0	0	0.200863	0	0	0	0	0	0	0	0	0	0.212149
11	0	0	0	0	0.259382	0	0	0	0	0	0	0	0	0	0	0	0	0	0	0.184206	0.656406	0.163351	0.444814	0.374652	0	0
12	0.441562	0	0	0	0	0	0	0	0	0	0	0	0	0	0	0	0	0.36983	0.245458	0.0204865	0	0	0	0.2303	0.168089	0.0881136
13	0	0	0	0	0	0	0	0	0	0	0	0	0	0.227576	0	0	0	0	0	0	0	0	0	0	0	0
14	0.233966	0	0.451671	0.287767	0	0	0	0	0	0	0	0	0	0	0	0	0.5238	0.0238593	0	0.280273	0	0	0.209129	0	0	0
15	0	0.523888	0.534345	0	0	0	0	0	0	0	0	0	0	0.101596	0	0.118885	0.0713504	0	0	0	0	0	0	0	0	0
16	0.822984	0.242804	0	0	0	0	0	0	0	0	0	0	0	0	0.58198	0	0.308426	0	0.404656	0	0.811044	0.600852	0	0	0.463082	0.0502021
17	0.585563	0.341928	0	0	0	0	0	0	0	0	0	0	0	0.511795	0.298762	0	0	0	0	0	0	0	0	0	0	0
18	0	0	1	0.811628	0	0	0.215666	0.0464312	0	0	0	0	0	0	0	0	0.311795	0	0	0	0	0.278662	0.159357	0	0	0
19	0	0.301506	0	0	0	0.193073	0	0.0629821	0.116185	0	0	0	0.154758	0	0	0	0	0.410975	0.199319	0.22417	0.365443	0.235142	0.397344	0.318012	0.108449	0
20	0	0.200771	0	0.205837	0	0	0	0.307395	0	0	0	0	0	0	0	0	0	0.307669	0	0	0.153972	0	0	0.137554	0	0
21	0	0	0.21676	0.617489	0.572402	0	0	0	0	0	0	0	0	0	0	0	0.178075	0	0	0	0	0	0	0	0	0
22	0.387237	0.147958	0	0.164696	0	0	0	0	0	0	0	0	0	0	0	0.408125	0.0114178	0.162474	0	0	0	0	0	0	0.278719	0.0842184
23	0	0	0	0	0	0	0	0.265331	0	0	0	0	0	0.486374	0.10926	0	0	0	0	0	0	0	0	0	0	0
24	0	0.110013	0.507553	0	0	0	0	0	0	0	0	0	0	0	0.301577	0	0	0.437323	0.657723	0	0.334958	0	0	0	0	0
25	0	0	0.350036	0	0	0.127599	0.110053	0	0	0	0	0	0	0	0	0	0.431419	0	0	0.277692	0.0412578	0	0	0.161314	0	0
