# Supplementary material for: Olfactory connectivity mediates sleep-dependent food choices in humans
Source: eLife. 2019 Oct 8;8:e49053. doi: 10.7554/eLife.49053 (PMC6783266; doi:10.7554/eLife.49053)
Supplement: Figure 1—figure supplement 2—source data 7. [file elife-49053-fig1-figsupp2-data7.xlsx]

## Sheet: Sheet1
	State anxiety inventory score
Subject	NDS	DS
1	51	49
2	38	35
3	50	50
4	45	45
5	42	48
6	51	47
7	51	46
8	43	35
9	46	49
10	46	53
11	46	45
12	39	37
13	46	37
14	49	42
15	50	44
16	45	45
17	48	48
18	38	50
19	50	43
20	49	44
21	51	42
22	47	48
23	41	43
24	43	47
25	49	42
