# Supplementary material for: Olfactory connectivity mediates sleep-dependent food choices in humans
Source: eLife. 2019 Oct 8;8:e49053. doi: 10.7554/eLife.49053 (PMC6783266; doi:10.7554/eLife.49053)
Supplement: Figure 1—figure supplement 2—source data 8. [file elife-49053-fig1-figsupp2-data8.xlsx]

## Sheet: Sheet1
	plasma/serum level in DS % change from NDS
Subject	cortisol	ghrelin	leptin	insulin
1	-20.2206	14.4822	-24.5184	3.22581
2	-41.9429	-2.3781	-0.533647	13.0307
3	140.956	-13.4861	-9.64912	-29.6314
4	-40.0803	-5.46264	4.3951	-10.5199
5	2.23048	-4.21838	11.6194	-52.3709
6	-1.72414	6.75953	-6.78733	-57.6197
7	-36.32	-6.07018	82.6769	-55.3779
8	-61.5702	7.73475	-8.70511	134.533
9	-1.21212	16.0476	2.51948	NaN
10	-29.6392	-17.2488	8.68004	26.6131
11	-21.2903	-8.46113	49.493	61.3553
12	-9.36073	-12.3668	52.381	-7.02
13	92.3913	-15.4229	3.18365	-5.72899
14	-39.9604	11.7421	44.7559	-2.34077
15	-46.7677	4.64266	-15.4213	-57.4794
16	-12.0438	-2.10373	10.5546	-1.94437
17	-12.5	-2.41133	-10.1818	26.674
18	-78.8991	8.8378	2.68163	-22.277
19	-13.1336	21.4887	7.57055	-29.1891
20	196.012	4.54908	-10.0194	-36.2469
21	45.6449	-6.55802	35.2084	-2.83095
22	109.95	19.9683	-27.0087	-22.5941
23	-70.947	12.9092	12.371	-12.6798
24	56.1466	-8.1274	16.6169	-30.6398
25	87.3832	2.17621	2.59471	-49.0925
