# Supplementary material for: Olfactory connectivity mediates sleep-dependent food choices in humans
Source: eLife. 2019 Oct 8;8:e49053. doi: 10.7554/eLife.49053 (PMC6783266; doi:10.7554/eLife.49053)
Supplement: Figure 1—figure supplement 3—source data 9. [file elife-49053-fig1-figsupp3-data9.xlsx]

## Sheet: Sheet1
	Pleasantness food			Pleasantness non-food			Pleasantness clean air
Subject	NDS	DS		NDS	DS		NDS	DS
1	6.67539	6.57786		6.63644	7.2688		5.21886	5.30134
2	6.95565	7.10311		4.55304	5.36671		4.96798	5.00515
3	6.10213	6.98362		7.67277	7.22901		5.40787	5.40858
4	6.03369	7.13431		3.95036	4.70485		5.42443	5.86537
5	5.71137	5.12301		2.73887	1.97645		5.64674	6.38109
6	7.40726	8.03279		5.94154	6.01447		5.10302	5.32713
7	8.03115	7.41652		8.66393	8.02322		6.18083	5.45815
8	7.5604	7.89742		1.60064	1.27644		4.82081	4.89503
9	6.42592	6.73617		2.93064	3.46167		5.12609	4.94036
10	5.90979	7.73065		8.06561	6.69144		5.83469	6.02182
11	7.9237	7.42513		3.00508	2.8391		5.23645	5.44798
12	6.0326	6.32725		4.45324	3.83414		4.90587	5.35829
13	5.6106	5.57834		5.32181	5.50739		5.34456	5.34223
14	7.45748	7.26256		5.34236	4.8927		5.0916	5.09688
15	5.87424	5.46857		5.33811	4.94151		5.24425	4.92811
16	6.3589	7.15856		5.92502	7.42302		5.09048	6.06127
17	6.90787	6.72025		4.65216	4.69398		5.61469	4.94341
18	6.74784	7.14352		6.21335	6.95988		5.32574	6.19754
19	7.53851	6.89655		4.08765	3.6818		5.71478	5.1834
20	7.35201	6.28576		2.00563	4.7066		4.98198	5.05726
21	7.0603	6.64449		7.53801	7.03032		6.27288	5.62846
22	6.20725	6.75911		4.78774	3.75587		5.17314	5.76471
23	7.64433	7.58667		8.4783	8.15172		7.12988	6.84716
24	6.55315	5.88886		3.13031	3.75482		4.92242	4.99474
25	7.20247	6.43889		4.6752	5.51842		5.27957	5.17114
