# Supplementary material for: Olfactory connectivity mediates sleep-dependent food choices in humans
Source: eLife. 2019 Oct 8;8:e49053. doi: 10.7554/eLife.49053 (PMC6783266; doi:10.7554/eLife.49053)
Supplement: Figure 1—figure supplement 3—source data 10. [file elife-49053-fig1-figsupp3-data10.xlsx]

## Sheet: Sheet1
	Intensity food			Intensity non-food			Intensity clean air
Subject	NDS	DS		NDS	DS		NDS	DS
1	5.82722	6.10986		6.66271	7.20494		1.10065	1.95657
2	5.79133	5.82766		6.11579	5.25988		1.32176	0.288294
3	8.12099	7.17869		7.53423	6.95908		3.24044	3.92833
4	4.34003	5.47156		6.68742	7.26762		0.858126	1.27526
5	3.40508	4.20398		4.95984	4.40824		0.844352	0.250147
6	7.0281	7.89965		5.94744	6.78438		0.422115	2.92794
7	7.42115	6.28083		8.85128	7.40833		4.55138	4.11927
8	6.84029	6.77903		8.10205	7.93403		3.06563	3.08428
9	6.34349	6.42693		6.75661	6.06338		1.60773	2.1866
10	5.42208	5.13701		6.17213	6.27692		0.995212	1.61746
11	7.59551	7.32269		8.20529	8.18467		3.73279	4.51868
12	5.85754	5.90226		6.16661	6.20261		4.18024	4.44216
13	5.61378	5.90616		5.60925	6.04024		4.09862	4.3706
14	6.53732	6.31808		6.17698	6.34082		3.17051	2.67263
15	5.34255	5.53132		5.75965	5.8968		2.09363	3.12842
16	5.48347	6.55473		4.91019	6.12342		3.11916	3.90132
17	5.26327	5.17253		5.86228	6.50441		2.99887	1.7707
18	5.46104	5.46121		6.07481	5.9692		3.45782	2.84343
19	6.36402	5.3176		6.16368	4.90762		4.60982	2.43786
20	5.28959	4.28842		8.47184	5.23671		1.54115	1.97807
21	6.24671	5.33157		6.5962	6.87904		4.76189	2.5662
22	5.68295	5.67126		6.0048	6.29501		2.77082	2.51176
23	5.83242	5.78312		5.30235	5.74404		1.92697	2.77792
24	4.51297	4.44021		5.35166	5.45247		1.79504	1.94784
25	5.13263	4.69368		6.08145	5.94942		1.28361	1.36704
