# Supplementary material for: Olfactory connectivity mediates sleep-dependent food choices in humans
Source: eLife. 2019 Oct 8;8:e49053. doi: 10.7554/eLife.49053 (PMC6783266; doi:10.7554/eLife.49053)
Supplement: Figure 1—figure supplement 3—source data 11. [file elife-49053-fig1-figsupp3-data11.xlsx]

## Sheet: Sheet1
Subject	NDS respiratory response to food odor
1	0.00092752	0.000917928	0.000914583	0.000919787	0.000926426	0.000933252	0.000941026	0.000950383	0.000960043	0.000970031	0.000978859	0.000987619	0.000995824	0.00100327	0.00101067	0.00101756	0.00102254	0.00102804	0.00103327	0.001038	0.00104211	0.00104647	0.0010514	0.00105595	0.00106024	0.00106391	0.0010672	0.00106984	0.00107151	0.00107214	0.00107199	0.0010703	0.00106766	0.00106336	0.00105787	0.00105126	0.00104376	0.00103546	0.0010265	0.0010172	0.00100763	0.000998218	0.000988969	0.000980241	0.000971788	0.000963557	0.000955779	0.000948287	0.000941071
2	0.0278063	0.0276664	0.027526	0.0273953	0.0272701	0.027147	0.0270286	0.0269122	0.0267992	0.0266897	0.026579	0.0264674	0.0263529	0.026237	0.0261187	0.0259966	0.0258718	0.0257438	0.0256116	0.0254772	0.0253387	0.0251978	0.0250541	0.0249058	0.0247552	0.0246003	0.024442	0.0242826	0.0241178	0.0239508	0.0237801	0.0236056	0.023429	0.0232482	0.0230665	0.0228832	0.0226986	0.0225151	0.0223331	0.022152	0.0219724	0.0217961	0.0216223	0.0214514	0.0212836	0.0211193	0.0209581	0.0207995	0.0206429
3	0.0173299	0.0172326	0.0172148	0.0171642	0.0171115	0.0170633	0.0170015	0.0169318	0.016856	0.0167749	0.0166797	0.0165737	0.0164675	0.016355	0.0162371	0.0161196	0.0159966	0.0158692	0.0157419	0.015614	0.0154886	0.0153598	0.0152348	0.0151129	0.0149898	0.0148655	0.0147387	0.0146103	0.0144789	0.0143448	0.0142086	0.0140666	0.0139218	0.0137736	0.0136224	0.0134699	0.0133145	0.0131581	0.0130024	0.0128485	0.0126959	0.012546	0.012398	0.0122512	0.0121065	0.0119652	0.0118264	0.0116889	0.0115545
4	0.0180009	0.0179015	0.0178194	0.0177538	0.0176816	0.0176089	0.0175439	0.0174829	0.0174288	0.0173788	0.0173314	0.0172911	0.017252	0.0172129	0.0171765	0.0171394	0.0171024	0.017068	0.0170333	0.016999	0.0169632	0.0169247	0.0168853	0.0168448	0.0168013	0.0167555	0.0167085	0.0166573	0.0166051	0.0165501	0.016493	0.0164331	0.0163705	0.0163059	0.0162377	0.0161671	0.0160936	0.0160181	0.0159408	0.0158612	0.0157797	0.0156968	0.0156115	0.0155245	0.0154364	0.0153471	0.0152578	0.0151672	0.0150756
5	0.000868855	0.000754656	0.000629501	0.000509686	0.00038179	0.000264126	0.000148782	3.26657e-05	-7.64415e-05	-0.000180687	-0.000273336	-0.000354442	-0.000424663	-0.000481708	-0.000524577	-0.000555707	-0.000576524	-0.00058315	-0.000578078	-0.000563703	-0.000538523	-0.000502074	-0.000455814	-0.000401997	-0.000338914	-0.000269061	-0.000194165	-0.000112179	-2.51487e-05	6.55655e-05	0.000160575	0.00025864	0.000358246	0.000459826	0.00056166	0.000662596	0.000762225	0.000861668	0.000959623	0.00105696	0.00115234	0.00124685	0.00133961	0.00143	0.00151795	0.00160342	0.00168647	0.00176568	0.00184093
6	0.00983988	0.00979281	0.00974333	0.0096856	0.0096377	0.00958227	0.00953046	0.00947944	0.0094336	0.00938385	0.00933388	0.00928438	0.00923379	0.00918666	0.0091368	0.00908721	0.00903637	0.00898768	0.00893872	0.00889162	0.00884111	0.00879366	0.00874668	0.00869906	0.00865196	0.00860421	0.00855764	0.00850918	0.0084625	0.00841746	0.00837274	0.00833072	0.00829	0.00825181	0.00821697	0.00818342	0.00815261	0.00812459	0.00809715	0.00807257	0.00804791	0.0080261	0.00800428	0.00798264	0.0079616	0.00794038	0.00791859	0.00789668	0.00787508
7	0.00871186	0.00867629	0.00863874	0.0086021	0.00856517	0.00852831	0.0084933	0.00845737	0.00842284	0.00838889	0.00835495	0.0083222	0.00828946	0.00825694	0.0082247	0.00819297	0.00816088	0.00812923	0.00809769	0.00806644	0.00803514	0.00800471	0.00797484	0.00794488	0.00791509	0.0078852	0.00785522	0.00782519	0.00779475	0.00776398	0.00773278	0.00770091	0.00766853	0.00763518	0.00760107	0.00756613	0.00753029	0.00749339	0.00745592	0.00741758	0.00737867	0.00733958	0.00730004	0.00726021	0.00722014	0.00718016	0.00713999	0.00709989	0.00705976
8	0.00242886	0.00241892	0.00240617	0.00239281	0.00238182	0.00237025	0.00235839	0.00235105	0.00234199	0.00233332	0.00232441	0.00231746	0.00231006	0.00230321	0.00229722	0.00229129	0.00228544	0.00228081	0.00227586	0.00227045	0.00226458	0.00225888	0.00225251	0.00224564	0.0022384	0.00223173	0.00222477	0.00221806	0.00221138	0.00220501	0.00219906	0.00219304	0.0021874	0.00218203	0.0021772	0.00217203	0.00216689	0.0021621	0.00215734	0.00215291	0.00214823	0.00214305	0.00213771	0.00213229	0.0021266	0.00212075	0.00211495	0.00210892	0.00210286
9	0.00707855	0.00702671	0.00699394	0.00695166	0.00691232	0.00687208	0.00683108	0.00679242	0.00675509	0.00671841	0.00668432	0.00665045	0.0066185	0.00658704	0.00655559	0.00652585	0.00649696	0.00646824	0.00644029	0.00641252	0.00638527	0.0063583	0.00633225	0.00630706	0.00628231	0.00625838	0.00623465	0.00621125	0.00618888	0.00616646	0.00614409	0.00612242	0.0061005	0.00607865	0.00605671	0.00603441	0.00601201	0.00598887	0.00596495	0.00594031	0.00591513	0.00588863	0.00586161	0.00583359	0.00580422	0.00577428	0.005743	0.00571135	0.00567871
10	-0.000479363	-0.000467585	-0.000477856	-0.00049912	-0.000526613	-0.000552575	-0.000589752	-0.000629868	-0.000672063	-0.000712603	-0.000757457	-0.000797435	-0.000842939	-0.000886335	-0.000927849	-0.00096545	-0.00100029	-0.0010334	-0.00106505	-0.00109518	-0.00112155	-0.00114538	-0.00116253	-0.00117838	-0.0011925	-0.00120082	-0.0012081	-0.00121495	-0.00121963	-0.00122381	-0.00122684	-0.00122758	-0.00122895	-0.00122983	-0.00123108	-0.00123238	-0.00123246	-0.00123267	-0.00123181	-0.00123284	-0.00123291	-0.00123482	-0.00123626	-0.00123814	-0.00124185	-0.00124563	-0.0012503	-0.00125459	-0.00125946
11	0.022506	0.0223628	0.0222302	0.0221169	0.0220073	0.0218895	0.0217738	0.0216482	0.0215305	0.0214151	0.0212986	0.0211791	0.0210652	0.0209545	0.0208462	0.020744	0.0206432	0.0205481	0.0204584	0.0203721	0.0202909	0.0202135	0.0201401	0.0200717	0.0200033	0.0199376	0.0198733	0.0198107	0.0197492	0.0196873	0.0196252	0.0195643	0.0195038	0.0194442	0.0193865	0.01933	0.0192753	0.0192228	0.0191718	0.0191219	0.0190736	0.0190277	0.0189816	0.018937	0.0188933	0.0188511	0.0188095	0.0187701	0.0187308
12	0.00413331	0.00406584	0.00400217	0.0039367	0.00387443	0.00381406	0.00375803	0.00370415	0.00364981	0.00359992	0.00355318	0.00350348	0.00345893	0.00341923	0.00337907	0.00334297	0.00330901	0.00327585	0.00324588	0.00321529	0.00318781	0.00316261	0.00313834	0.00311763	0.00309735	0.00308058	0.00306367	0.00305096	0.00303925	0.00302968	0.00302244	0.00301593	0.00301116	0.00300901	0.00300685	0.00300535	0.00300362	0.00300209	0.00300159	0.00299935	0.00299571	0.00299127	0.00298514	0.00297775	0.00296921	0.0029598	0.00294854	0.00293615	0.00292383
13	-0.000863841	-0.000862596	-0.000857964	-0.000847918	-0.00083979	-0.00082845	-0.000816321	-0.000802637	-0.000788092	-0.000771394	-0.000753807	-0.000736444	-0.000716383	-0.000695833	-0.000674293	-0.000652053	-0.000630222	-0.000608285	-0.000586682	-0.000565524	-0.000545183	-0.000525864	-0.000507477	-0.00048967	-0.000472772	-0.000456259	-0.000440347	-0.000424846	-0.000410006	-0.000395793	-0.000382229	-0.000369554	-0.000357393	-0.000346355	-0.000336258	-0.000327481	-0.000319956	-0.000313684	-0.000308861	-0.000305668	-0.000303935	-0.000303604	-0.000304474	-0.000306339	-0.000309212	-0.00031286	-0.000317388	-0.000322762	-0.000328658
14	-0.00450624	-0.00451967	-0.00451596	-0.00451049	-0.00450281	-0.00450023	-0.0044908	-0.00448154	-0.00447217	-0.00445969	-0.00444514	-0.00443211	-0.00441803	-0.00440402	-0.00438846	-0.00437323	-0.00435774	-0.00434372	-0.00433034	-0.00431802	-0.00430789	-0.0042985	-0.00429043	-0.00428429	-0.00427982	-0.0042763	-0.00427416	-0.00427251	-0.00427153	-0.00427012	-0.00426946	-0.0042689	-0.00426936	-0.00426992	-0.00427095	-0.00427231	-0.00427394	-0.00427571	-0.00427753	-0.00427952	-0.00428147	-0.00428335	-0.00428507	-0.00428697	-0.00428831	-0.00428979	-0.00429052	-0.00429092	-0.0042912
15	0.0110468	0.0109696	0.0109151	0.0108608	0.0108036	0.0107487	0.0106928	0.0106346	0.0105812	0.0105237	0.010467	0.010408	0.0103491	0.0102899	0.0102285	0.0101681	0.0101081	0.0100449	0.0099825	0.00991859	0.0098539	0.00978753	0.00972034	0.00965182	0.00958282	0.0095129	0.00944212	0.00937133	0.00930104	0.00923161	0.00916357	0.00909893	0.00903669	0.00897823	0.00892362	0.00887346	0.00882826	0.00878736	0.00875143	0.00871958	0.00869152	0.00866698	0.00864572	0.00862721	0.00861127	0.00859793	0.00858559	0.0085742	0.00856248
16	0.00346091	0.00347191	0.00346417	0.00346356	0.00345941	0.00345318	0.00345008	0.00344613	0.00344155	0.00343788	0.00343475	0.0034306	0.0034254	0.00342137	0.00341716	0.00341169	0.00340653	0.00340031	0.00339232	0.00338329	0.00337201	0.00335842	0.00334449	0.00332813	0.00331047	0.00329101	0.00326853	0.00324399	0.00321893	0.00319254	0.00316456	0.00313603	0.00310573	0.0030763	0.0030473	0.00301874	0.0029904	0.00296287	0.00293626	0.00291104	0.00288665	0.0028631	0.0028405	0.00281874	0.00279751	0.00277686	0.00275688	0.00273782	0.00271918
17	0.00775683	0.00770054	0.00766521	0.00762141	0.00757583	0.00753343	0.00749435	0.00745512	0.00741771	0.00738386	0.00735122	0.00731742	0.00728382	0.00725093	0.00721844	0.00718542	0.00715097	0.00711471	0.00707635	0.00703701	0.00699489	0.00695225	0.00690794	0.0068617	0.00681366	0.00676319	0.00671135	0.00665899	0.00660594	0.00655186	0.00649655	0.0064409	0.00638544	0.00633039	0.00627558	0.00622121	0.00616807	0.00611648	0.00606585	0.00601712	0.00597009	0.00592489	0.00588198	0.00584071	0.00580101	0.00576285	0.00572572	0.00569007	0.00565575
18	0.00114211	0.00116035	0.00117033	0.00116557	0.00115778	0.00115511	0.00115712	0.00115695	0.00115651	0.0011621	0.00116615	0.00117287	0.00118121	0.00119459	0.00120822	0.00122363	0.0012388	0.00125426	0.00126967	0.00128553	0.00129934	0.00131293	0.00132451	0.00133252	0.00134021	0.00134492	0.00134767	0.00134961	0.00134827	0.00134714	0.00134536	0.00134232	0.00133847	0.00133398	0.00132924	0.00132512	0.00132241	0.00131992	0.00131886	0.00131985	0.00132245	0.00132559	0.00132963	0.00133316	0.00133544	0.00133624	0.00133541	0.00133272	0.00132873
19	0.00400075	0.00398395	0.00397728	0.00396652	0.00395759	0.00394918	0.00394089	0.00393174	0.00392291	0.00391418	0.00390567	0.00389501	0.00388449	0.00387528	0.00386481	0.00385415	0.00384272	0.00383068	0.0038193	0.00380706	0.0037952	0.00378302	0.00377112	0.00375861	0.00374626	0.00373346	0.00372029	0.00370619	0.00369163	0.00367644	0.00366045	0.0036437	0.00362575	0.00360637	0.00358552	0.00356337	0.00354022	0.00351598	0.00349088	0.00346485	0.00343784	0.00341056	0.00338276	0.00335484	0.00332634	0.00329782	0.00326917	0.00324067	0.00321218
20	0.00314803	0.00310077	0.0030749	0.00301656	0.0029583	0.00290605	0.00285172	0.00278069	0.00271551	0.00265148	0.00258362	0.00251749	0.00245288	0.00239075	0.00232659	0.00226694	0.00220929	0.00215864	0.00210812	0.00206389	0.00202239	0.00198604	0.00195285	0.00192309	0.00189842	0.00188018	0.00186414	0.00185666	0.001853	0.00185587	0.00186508	0.00187884	0.00189962	0.00192111	0.00194854	0.00197913	0.00201087	0.00204441	0.00207704	0.00210977	0.0021413	0.00216962	0.00219673	0.00222279	0.00224669	0.00226864	0.00228823	0.00230732	0.0023248
21	0.00118753	0.00118045	0.00119163	0.00121134	0.00122858	0.00123797	0.00125079	0.00127009	0.00128787	0.00130682	0.00132848	0.00135228	0.00137492	0.00140285	0.00142958	0.001461	0.00149392	0.00152729	0.00156171	0.00159836	0.00163442	0.0016698	0.00170566	0.00173974	0.00177398	0.00180749	0.00184194	0.00187551	0.00190733	0.00194227	0.00197611	0.00201076	0.00204755	0.00208445	0.00212108	0.00215746	0.00219378	0.00222879	0.00226278	0.00229532	0.00232634	0.00235579	0.00238376	0.00240969	0.00243327	0.00245478	0.00247438	0.00249255	0.00250786
22	0.00294226	0.00300003	0.00295846	0.00289903	0.00284058	0.00279682	0.00273932	0.00267865	0.00262651	0.00258366	0.00253155	0.00249098	0.00244444	0.00240222	0.00236364	0.002334	0.00230464	0.00227995	0.00225569	0.00223291	0.00220831	0.00218537	0.00216419	0.00214397	0.00212621	0.00211234	0.00210233	0.00209107	0.00208462	0.00207842	0.00207574	0.00207557	0.00207711	0.00208116	0.002086	0.00209186	0.0020977	0.00210217	0.00210789	0.00211438	0.00211884	0.00212097	0.00212191	0.0021232	0.0021216	0.00211774	0.0021154	0.00211311	0.00211149
23	0.00200332	0.00198726	0.00197207	0.00195749	0.00193477	0.00191031	0.00188952	0.00187149	0.00185238	0.00183434	0.00181596	0.00179964	0.00178532	0.00177123	0.0017579	0.00174428	0.00173118	0.00171758	0.0017047	0.00169058	0.00167655	0.00166216	0.00164723	0.00163184	0.00161674	0.00160111	0.0015865	0.00157236	0.00155908	0.00154585	0.00153303	0.00152097	0.0015091	0.00149763	0.00148641	0.00147536	0.00146489	0.00145452	0.0014443	0.00143438	0.00142503	0.00141609	0.00140731	0.00139854	0.00139021	0.00138227	0.00137455	0.00136717	0.00135979
24	0.00627813	0.00627034	0.00630025	0.00631441	0.00632551	0.00633478	0.00634211	0.00635376	0.00635839	0.00636181	0.00635564	0.00635171	0.0063402	0.0063234	0.00630407	0.00628171	0.00625382	0.00622333	0.00618631	0.00614805	0.00610656	0.00606207	0.00601553	0.00596661	0.00591568	0.00586158	0.00580599	0.00574814	0.00568817	0.00562729	0.0055643	0.00550047	0.00543401	0.00536702	0.00529802	0.00522762	0.00515787	0.00508707	0.00501498	0.00494325	0.00487016	0.00479787	0.00472567	0.00465403	0.00458327	0.00451356	0.00444437	0.0043763	0.00430923
25	0.00479469	0.00478226	0.00476152	0.00473549	0.00471216	0.00468326	0.00465575	0.00462646	0.00459526	0.00456228	0.0045276	0.00449277	0.00445748	0.00442278	0.0043886	0.0043545	0.00432048	0.00428697	0.00425299	0.0042197	0.00418634	0.00415374	0.00412107	0.00408914	0.00405662	0.00402454	0.00399278	0.00396217	0.00393208	0.00390282	0.003874	0.0038459	0.00381899	0.00379268	0.00376791	0.00374427	0.0037217	0.00370033	0.0036805	0.00366215	0.00364504	0.00362938	0.00361565	0.00360324	0.00359184	0.00358152	0.00357203	0.00356308	0.0035545
Subject	NDS respiratory response to non-food odor
1	0.00138206	0.00134755	0.00130098	0.00124749	0.00119631	0.00114377	0.0010913	0.00103682	0.000982627	0.00092675	0.000870544	0.000810667	0.000750349	0.000688787	0.000626991	0.000562873	0.000497832	0.000433389	0.000367822	0.000303149	0.000239189	0.000176093	0.000113628	5.3315e-05	-5.444e-06	-6.19199e-05	-0.000116433	-0.000168262	-0.000218031	-0.000264989	-0.000309504	-0.000351063	-0.000389456	-0.000424914	-0.000457028	-0.000485913	-0.000511469	-0.000534164	-0.000553253	-0.000569169	-0.000582164	-0.000591512	-0.000598395	-0.000602393	-0.000603615	-0.000602435	-0.000599194	-0.000593283	-0.000585602
2	0.0111819	0.0111556	0.0110868	0.0110026	0.0109379	0.010873	0.0107974	0.0107229	0.0106577	0.0106009	0.010552	0.0105042	0.0104593	0.0104187	0.0103846	0.0103528	0.0103266	0.0103032	0.0102806	0.0102612	0.010242	0.010224	0.0102054	0.0101859	0.0101646	0.0101406	0.0101196	0.010094	0.0100657	0.0100357	0.010003	0.009968	0.00992872	0.00988538	0.00983685	0.00978331	0.00972786	0.00966915	0.00960868	0.00954535	0.00948144	0.00941576	0.00934881	0.00928005	0.00920953	0.00913885	0.00906664	0.00898936	0.00890862
3	0.0238068	0.0236801	0.0234997	0.0233253	0.023145	0.0229474	0.0227484	0.0225556	0.0223508	0.0221568	0.0219684	0.0217873	0.0216001	0.0214232	0.0212551	0.021092	0.0209321	0.0207803	0.020635	0.0204903	0.0203498	0.0202071	0.0200672	0.0199273	0.0197884	0.0196502	0.0195122	0.0193709	0.0192351	0.0190984	0.018964	0.0188294	0.0186904	0.0185505	0.0184081	0.018262	0.0181094	0.0179524	0.0177897	0.0176224	0.0174508	0.0172743	0.0170963	0.0169176	0.0167363	0.0165574	0.0163785	0.0162004	0.0160263
4	0.00612251	0.0060523	0.00597262	0.00591526	0.0058592	0.00578331	0.00571145	0.00563535	0.00555782	0.00548382	0.00540348	0.00532709	0.00524694	0.00517094	0.00509134	0.00501153	0.00493548	0.00485925	0.00478483	0.00470922	0.00463461	0.00455734	0.00448026	0.00440286	0.00432232	0.00423876	0.00415419	0.00406706	0.0039764	0.00388148	0.0037835	0.00368285	0.00357996	0.00347487	0.00336933	0.00326151	0.00315381	0.00304455	0.00293536	0.00282663	0.00271908	0.00261108	0.00250458	0.00239919	0.00229569	0.00219416	0.00209637	0.00199915	0.00190555
5	0.00715449	0.00731459	0.00751223	0.00772088	0.00792751	0.00816152	0.0083976	0.00863408	0.00886968	0.00910827	0.00934581	0.00956775	0.00978309	0.00999006	0.0101868	0.0103674	0.0105398	0.0107	0.0108457	0.0109791	0.0110969	0.011197	0.0112861	0.0113587	0.0114149	0.0114568	0.0114797	0.0114901	0.0114861	0.0114661	0.0114332	0.0113891	0.0113363	0.0112765	0.0112111	0.0111417	0.0110695	0.0109962	0.0109199	0.0108447	0.0107705	0.0106942	0.0106191	0.0105426	0.010468	0.0103939	0.0103189	0.0102439	0.0101704
6	0.00426441	0.00422641	0.00419813	0.00416932	0.00413681	0.00412035	0.00410756	0.0040846	0.00407066	0.00405221	0.00403568	0.00401695	0.00399883	0.00398632	0.00397579	0.00397253	0.00397907	0.00399161	0.00400853	0.00403371	0.00407047	0.00411262	0.00415996	0.00421271	0.00427005	0.00432954	0.00439262	0.00445634	0.00451618	0.00457355	0.00462732	0.00467597	0.00472116	0.00476175	0.00479498	0.00482422	0.00484695	0.00486285	0.00487191	0.00487176	0.00486479	0.00485179	0.0048313	0.0048038	0.00476922	0.00472844	0.0046815	0.00462955	0.00457233
7	0.0117727	0.01172	0.0116627	0.0116069	0.0115489	0.0114917	0.0114329	0.011373	0.0113128	0.0112532	0.0111944	0.0111368	0.0110795	0.0110242	0.0109695	0.0109163	0.0108639	0.0108131	0.0107639	0.0107152	0.0106679	0.0106216	0.010576	0.0105301	0.0104849	0.0104401	0.0103951	0.0103502	0.0103051	0.0102595	0.0102138	0.0101675	0.0101204	0.0100726	0.0100238	0.00997437	0.0099244	0.00987357	0.00982222	0.00977026	0.00971756	0.00966399	0.0096101	0.00955587	0.00950127	0.00944656	0.00939141	0.00933619	0.00928108
8	0.00745997	0.00743598	0.0074175	0.00739911	0.00738747	0.00736805	0.00735277	0.0073378	0.00732002	0.00730107	0.00728463	0.00726855	0.00725244	0.007238	0.00722316	0.00720876	0.00719487	0.00718331	0.00717188	0.00716236	0.00715381	0.00714693	0.0071394	0.00713138	0.00712228	0.00711102	0.00709801	0.00708401	0.00706748	0.00704865	0.00702825	0.00700626	0.0069825	0.00695716	0.00693078	0.00690248	0.00687326	0.00684383	0.00681393	0.00678323	0.0067524	0.00672225	0.00669152	0.0066613	0.00663088	0.00660017	0.00656889	0.00653746	0.00650495
9	-0.000401593	-0.000401944	-0.00040577	-0.000397078	-0.00040024	-0.000403646	-0.000412025	-0.00042024	-0.00042917	-0.000439578	-0.000452002	-0.000464251	-0.000477668	-0.000492118	-0.000505443	-0.000519135	-0.00053209	-0.000543215	-0.000552847	-0.00056075	-0.000566975	-0.000571242	-0.00057194	-0.000570926	-0.000568113	-0.000563562	-0.000557323	-0.000548943	-0.000539402	-0.000529684	-0.000518823	-0.000507599	-0.000496346	-0.000485473	-0.000474525	-0.00046402	-0.000454157	-0.000445268	-0.000436681	-0.000429369	-0.00042263	-0.000416692	-0.000411955	-0.000407265	-0.000403074	-0.000399366	-0.000395239	-0.000391846	-0.000388051
10	0.00336964	0.00334462	0.00331858	0.00330943	0.00328454	0.00327016	0.00327444	0.00328598	0.00330365	0.00331644	0.00334813	0.00338687	0.00343947	0.00349764	0.0035654	0.0036345	0.00371543	0.00379536	0.00387962	0.0039668	0.00405393	0.00414127	0.00422757	0.00431062	0.00439103	0.00446764	0.00454173	0.00461042	0.00467196	0.0047251	0.00477247	0.00481124	0.00484129	0.00486592	0.00488244	0.00489438	0.00490065	0.0049022	0.00489999	0.00489462	0.00488851	0.00487911	0.00486805	0.00485555	0.00484242	0.0048278	0.00481339	0.00480028	0.00478574
11	0.019979	0.0198832	0.0197553	0.0196315	0.0195323	0.0194299	0.0193328	0.0192406	0.0191569	0.0190694	0.0189848	0.0188982	0.0188135	0.0187268	0.0186343	0.0185443	0.0184458	0.0183505	0.0182518	0.0181523	0.0180585	0.0179615	0.0178664	0.0177715	0.0176747	0.0175781	0.0174785	0.0173728	0.0172655	0.0171551	0.0170412	0.0169302	0.0168184	0.0167089	0.0166038	0.0165026	0.0164079	0.0163201	0.0162372	0.0161588	0.0160852	0.0160178	0.0159547	0.0158957	0.0158401	0.0157875	0.0157366	0.0156885	0.0156424
12	0.0066203	0.00655728	0.00652184	0.00646856	0.00640794	0.00635651	0.00631172	0.00625281	0.0062036	0.00616188	0.00612346	0.0060913	0.00606112	0.00603634	0.00601423	0.00599663	0.00598284	0.00596807	0.00594953	0.00593078	0.00591005	0.00588392	0.00585457	0.00582303	0.00578804	0.0057499	0.00571259	0.00567509	0.00563977	0.00560851	0.00557909	0.00555289	0.00552897	0.0055112	0.00549584	0.00548321	0.00547359	0.00546606	0.00546001	0.00545531	0.00545255	0.00544975	0.00544721	0.00544428	0.0054394	0.0054334	0.00542644	0.00541836	0.00540854
13	0.00083726	0.00083761	0.000838878	0.000841177	0.000840674	0.00084005	0.000838729	0.000837198	0.000833539	0.000829462	0.000824063	0.000818339	0.000811617	0.000804479	0.000797201	0.000788864	0.000780733	0.000773106	0.000765572	0.00075767	0.00074975	0.000741877	0.000734683	0.000727821	0.000721369	0.000715981	0.000711315	0.000706833	0.000703562	0.000701569	0.000700288	0.000700051	0.000700559	0.000701994	0.000703965	0.000706555	0.000709593	0.000712095	0.000714783	0.000716842	0.000717899	0.000718676	0.00071872	0.000717877	0.000716611	0.000714651	0.000712011	0.000708926	0.000705745
14	-0.0109149	-0.0108694	-0.0108231	-0.0107888	-0.0107564	-0.0107249	-0.0106955	-0.0106678	-0.0106363	-0.0106029	-0.010572	-0.0105427	-0.0105099	-0.0104771	-0.0104443	-0.0104097	-0.0103753	-0.0103438	-0.0103121	-0.0102825	-0.010254	-0.0102255	-0.0101977	-0.0101718	-0.0101469	-0.0101231	-0.0101014	-0.0100805	-0.0100616	-0.0100441	-0.010028	-0.0100132	-0.00999924	-0.00998678	-0.00997557	-0.00996579	-0.00995701	-0.00994854	-0.0099413	-0.00993471	-0.00992916	-0.00992326	-0.00991706	-0.00991104	-0.00990416	-0.00989696	-0.00988868	-0.00987884	-0.0098681
15	0.00569108	0.00564207	0.00560061	0.0055722	0.00555132	0.00553676	0.00552038	0.0055149	0.00552365	0.00553242	0.00554454	0.00555672	0.0055701	0.00558183	0.00559449	0.00560511	0.00561134	0.00561403	0.00561443	0.00561171	0.00560478	0.00559371	0.00558001	0.00556015	0.00553581	0.00550761	0.00547425	0.00543531	0.00539345	0.00534934	0.00530149	0.00524992	0.0051956	0.00514107	0.00508496	0.00502788	0.00497063	0.00491301	0.00485603	0.00479967	0.00474636	0.00469424	0.0046427	0.004595	0.00454947	0.00450663	0.00446537	0.00442674	0.00438956
16	0.00489568	0.00492653	0.00496592	0.00500394	0.00503532	0.00506372	0.00508434	0.00510726	0.00512148	0.0051334	0.0051413	0.0051471	0.00514953	0.00514902	0.00514436	0.00513694	0.00512994	0.00512158	0.00511199	0.00510214	0.00509081	0.00508004	0.00506694	0.00505392	0.00504081	0.00502813	0.00501385	0.0049984	0.0049832	0.00496673	0.00495051	0.00493187	0.00491393	0.00489435	0.00487349	0.00485208	0.00483086	0.00480886	0.00478593	0.00476291	0.00473831	0.00471263	0.00468601	0.00465856	0.00462926	0.004599	0.00456732	0.00453464	0.00450072
17	0.00919401	0.00919701	0.00920605	0.00921885	0.00922583	0.00923203	0.00923311	0.0092309	0.00922857	0.00921997	0.00920894	0.00919794	0.00918437	0.00916449	0.00913918	0.00911019	0.00907977	0.0090445	0.00900687	0.00896588	0.00892302	0.00887959	0.00883325	0.00878507	0.00873523	0.00868309	0.00862972	0.00857432	0.00851634	0.00845692	0.00839426	0.0083306	0.00826451	0.00819689	0.00812769	0.00805766	0.00798658	0.00791398	0.00784055	0.0077673	0.00769331	0.00761861	0.00754391	0.00746946	0.00739477	0.00732044	0.00724597	0.00717186	0.00709763
18	-0.000600798	-0.000606477	-0.000633488	-0.000691367	-0.000731895	-0.000778077	-0.000826516	-0.000871902	-0.000922953	-0.000972648	-0.00102397	-0.00107923	-0.00113719	-0.00119885	-0.00125774	-0.00131709	-0.001379	-0.00144205	-0.00150437	-0.00156431	-0.00162296	-0.00168004	-0.00173554	-0.0017867	-0.0018328	-0.00187715	-0.00191743	-0.00195251	-0.00198432	-0.00201386	-0.00203833	-0.00205888	-0.00207845	-0.00209437	-0.00210877	-0.00212092	-0.00213006	-0.00213585	-0.00213743	-0.0021383	-0.00213549	-0.00213062	-0.00212403	-0.00211511	-0.00210674	-0.00209676	-0.00208781	-0.00207819	-0.00206948
19	0.0080434	0.00800164	0.00795291	0.00790263	0.00784854	0.00779286	0.00773719	0.00768157	0.00762487	0.00756927	0.0075139	0.00745969	0.00740528	0.0073505	0.00729569	0.00724192	0.00718831	0.00713618	0.00708582	0.00703744	0.00699091	0.00694469	0.00690246	0.00686147	0.00682253	0.00678587	0.00675039	0.00671717	0.00668561	0.00665553	0.00662665	0.00659894	0.00657215	0.00654648	0.00652206	0.00649778	0.00647423	0.00645057	0.00642733	0.0064039	0.00638027	0.00635655	0.00633269	0.0063081	0.00628303	0.00625793	0.00623276	0.00620751	0.00618218
20	0.00470915	0.0046496	0.00453948	0.00444104	0.00436337	0.00429428	0.00423356	0.00417654	0.00412445	0.00405518	0.00400699	0.00395711	0.00390291	0.0038573	0.00381286	0.00377827	0.00374716	0.00371036	0.0036831	0.00365828	0.00363127	0.00360911	0.00358957	0.00357114	0.00355499	0.00353681	0.00352085	0.0035079	0.00349365	0.00347885	0.00346434	0.00345072	0.00344112	0.00343528	0.00343151	0.0034297	0.00342836	0.00342786	0.00342894	0.00342944	0.00342932	0.0034305	0.00343076	0.00342957	0.00342708	0.00342709	0.00342804	0.00342743	0.00342797
21	0.010569	0.01046	0.0103392	0.0102311	0.010131	0.0100327	0.00994372	0.00984905	0.00975592	0.00966717	0.00958436	0.00950984	0.00943808	0.00937103	0.00931079	0.00925606	0.00920167	0.00915302	0.00910797	0.00906584	0.00902647	0.008989	0.00895564	0.00892318	0.0088925	0.00886574	0.00884016	0.00881578	0.00879425	0.00877471	0.00875717	0.00873968	0.00872275	0.00870654	0.00869033	0.00867363	0.00865789	0.00863905	0.00862128	0.00860356	0.0085842	0.00856377	0.00854345	0.00851969	0.00849548	0.0084691	0.00844125	0.00841075	0.00837679
22	0.0015134	0.00125156	0.000986313	0.000768702	0.000529547	0.000328657	0.000166084	-1.01268e-06	-0.000139152	-0.000278951	-0.000408494	-0.000532283	-0.000650846	-0.000751729	-0.000848581	-0.000935877	-0.00101855	-0.00109031	-0.0011542	-0.00121622	-0.00127073	-0.00132303	-0.00137495	-0.00142276	-0.00147053	-0.0015162	-0.00156553	-0.00161549	-0.00166929	-0.00172207	-0.00178186	-0.0018366	-0.00188641	-0.00193602	-0.00198085	-0.00201729	-0.00204426	-0.00206634	-0.00208189	-0.00209072	-0.00209118	-0.00208318	-0.00206898	-0.00204699	-0.00202085	-0.00198703	-0.00194907	-0.00190526	-0.00185724
23	0.00115729	0.00112415	0.00108958	0.00106533	0.00103678	0.0010112	0.000987338	0.000967344	0.000952104	0.000936662	0.000923122	0.000912049	0.000904319	0.000896328	0.000887095	0.000881055	0.000875674	0.000869242	0.000863199	0.000857392	0.000851989	0.00084667	0.000841431	0.000837343	0.000832319	0.000827803	0.000824555	0.000821397	0.000818739	0.000816822	0.000815247	0.000814431	0.000814696	0.000815169	0.000817102	0.000820399	0.000824594	0.000830159	0.000836833	0.000844717	0.000854043	0.000864795	0.000876217	0.000888476	0.000901551	0.000915021	0.00092869	0.000942909	0.000956836
24	0.00554604	0.00549248	0.00541888	0.00535447	0.0052831	0.00521841	0.00515424	0.00508068	0.005011	0.0049402	0.00487583	0.00481545	0.00475604	0.00470129	0.00464655	0.00459341	0.00454073	0.00449097	0.00444046	0.00439287	0.00434814	0.00430416	0.00426082	0.00421996	0.0041799	0.00414236	0.00410439	0.00406807	0.00403217	0.00399634	0.00395874	0.00392205	0.00388565	0.00385076	0.00381623	0.0037821	0.00374829	0.00371495	0.00368462	0.00365684	0.00363005	0.00360764	0.003588	0.00357092	0.00355571	0.00354333	0.00353317	0.00352427	0.00351757
25	-0.00161362	-0.00156636	-0.00151804	-0.00146665	-0.00142018	-0.00137246	-0.00132453	-0.00128215	-0.00124013	-0.00119738	-0.00115747	-0.00111662	-0.00108116	-0.00104677	-0.00101578	-0.000989534	-0.000965421	-0.000946912	-0.000932681	-0.000922839	-0.000917218	-0.000914971	-0.000916374	-0.000920802	-0.000927559	-0.000935596	-0.000945041	-0.000955647	-0.000966357	-0.0009771	-0.000987468	-0.00099829	-0.00100852	-0.00101844	-0.00102898	-0.00103915	-0.00104912	-0.00105891	-0.00106815	-0.00107763	-0.00108667	-0.00109495	-0.00110227	-0.00110887	-0.0011147	-0.00111939	-0.0011237	-0.00112727	-0.00113034
Subject	NDS respiratory response to clean air
1	0.00258102	0.00258093	0.00255566	0.00252979	0.00251172	0.00249326	0.00247808	0.00246104	0.00244249	0.00242307	0.00240405	0.0023822	0.00236008	0.00233701	0.00231117	0.00228455	0.00225534	0.00222584	0.00219687	0.00216705	0.00213756	0.00210921	0.00208194	0.00205587	0.0020293	0.00200381	0.00197892	0.00195496	0.00193086	0.00190672	0.00188298	0.00185933	0.00183654	0.00181306	0.00178958	0.00176591	0.00174277	0.00171954	0.00169615	0.00167327	0.00165062	0.00162833	0.00160597	0.00158402	0.0015626	0.0015412	0.00151996	0.00149904	0.00147853
2	0.0230364	0.0229683	0.0229329	0.0228646	0.0228429	0.022796	0.0227677	0.0227273	0.0226785	0.0226279	0.0225806	0.0225334	0.0224783	0.0224153	0.0223507	0.0222827	0.0222086	0.0221236	0.0220343	0.0219398	0.0218382	0.0217267	0.0216088	0.0214778	0.0213382	0.0211918	0.0210416	0.0208875	0.0207297	0.0205703	0.0204102	0.0202507	0.0200926	0.0199376	0.0197852	0.0196401	0.0194961	0.0193544	0.0192152	0.0190802	0.0189461	0.0188131	0.018681	0.0185491	0.0184166	0.0182838	0.0181481	0.018012	0.0178779
3	0.00423177	0.00419645	0.00415817	0.00417355	0.00414867	0.00408512	0.00400644	0.00389601	0.0037698	0.0036365	0.00348229	0.00332052	0.0031576	0.00299833	0.00283859	0.00267151	0.00250163	0.00233675	0.00216657	0.00199975	0.00183246	0.00165868	0.00148433	0.00130595	0.00112635	0.00094384	0.000760857	0.000581246	0.000406106	0.000243545	8.81386e-05	-6.0095e-05	-0.000193945	-0.000311115	-0.000411805	-0.000495161	-0.00056669	-0.000625143	-0.000664801	-0.000690812	-0.00070502	-0.000709173	-0.000700571	-0.000683182	-0.000655673	-0.000619581	-0.000574185	-0.000518903	-0.000456255
4	0.0230789	0.0230059	0.0228911	0.022757	0.0226135	0.0224851	0.0223438	0.0221987	0.0220408	0.0218799	0.0217103	0.0215411	0.021367	0.0211838	0.0209984	0.0208111	0.0206205	0.0204259	0.0202321	0.0200368	0.0198377	0.0196375	0.0194381	0.0192365	0.0190363	0.0188351	0.0186379	0.0184405	0.0182424	0.018047	0.0178513	0.0176574	0.0174654	0.0172729	0.0170805	0.0168883	0.016696	0.0165033	0.0163109	0.016119	0.0159274	0.0157358	0.0155446	0.0153526	0.0151611	0.0149711	0.0147802	0.0145883	0.0143978
5	0.0170565	0.01699	0.0170254	0.0170241	0.0170541	0.0170798	0.017121	0.0171647	0.0171971	0.0172319	0.0172559	0.0172778	0.0173027	0.0173221	0.0173407	0.0173657	0.0173898	0.0174086	0.0174355	0.0174649	0.0174928	0.0175175	0.0175385	0.017551	0.0175586	0.0175574	0.0175489	0.017531	0.0175008	0.0174576	0.0174009	0.0173324	0.0172504	0.0171561	0.0170515	0.0169354	0.016808	0.0166706	0.016526	0.0163708	0.0162115	0.0160461	0.0158754	0.0157033	0.0155275	0.0153521	0.015178	0.0150096	0.0148454
6	0.0128151	0.0128182	0.0127585	0.0127099	0.0126762	0.0126406	0.0126069	0.0125724	0.0125471	0.0125229	0.0124991	0.012472	0.0124443	0.0124174	0.0123901	0.0123626	0.0123338	0.0123038	0.0122718	0.0122391	0.012201	0.0121588	0.0121148	0.0120642	0.01201	0.0119474	0.0118836	0.0118134	0.0117374	0.0116555	0.0115738	0.0114865	0.0113948	0.0113021	0.0112055	0.0111064	0.0110065	0.0109021	0.0107979	0.0106931	0.0105909	0.0104861	0.0103814	0.0102769	0.0101749	0.010075	0.00997574	0.00988004	0.0097858
7	0.0121695	0.0121256	0.0120795	0.0120333	0.0119871	0.0119447	0.011897	0.0118465	0.0117953	0.0117407	0.011687	0.0116324	0.0115768	0.0115186	0.0114603	0.0114005	0.0113385	0.011275	0.0112109	0.0111446	0.0110767	0.0110075	0.0109373	0.0108662	0.0107937	0.0107206	0.0106468	0.0105725	0.0104986	0.0104245	0.0103505	0.0102769	0.0102035	0.0101307	0.0100582	0.0099862	0.00991444	0.0098436	0.0097732	0.00970316	0.00963353	0.00956464	0.00949685	0.00942966	0.00936357	0.009298	0.00923311	0.00916902	0.00910582
8	0.0037178	0.00365949	0.0035955	0.0035274	0.00346384	0.00340276	0.00333204	0.00326611	0.00319374	0.00312038	0.00304703	0.00297285	0.00289583	0.00282087	0.00274609	0.00267154	0.00260052	0.00253208	0.00246723	0.0024065	0.00234841	0.00229458	0.0022434	0.00219573	0.00215036	0.00210931	0.00207152	0.0020365	0.00200472	0.00197664	0.00195178	0.00193067	0.00191286	0.00190059	0.00189051	0.00188441	0.00188098	0.00188094	0.00188377	0.00188818	0.00189426	0.00190138	0.00191033	0.00192018	0.00192967	0.0019405	0.00194997	0.00195955	0.00196867
9	0.00817704	0.00817907	0.00818623	0.00818522	0.00817537	0.00816338	0.00815091	0.00813754	0.00812136	0.00810166	0.00808122	0.00805757	0.00803098	0.00800538	0.00797553	0.00794516	0.00791312	0.00788144	0.00784779	0.00781514	0.00778354	0.00775144	0.00771838	0.00768671	0.00765546	0.00762375	0.00759221	0.00755887	0.00752583	0.00749249	0.00745784	0.00742237	0.00738538	0.00734827	0.00730997	0.00727161	0.00723302	0.00719309	0.00715319	0.0071141	0.00707551	0.00703745	0.00700076	0.00696453	0.00692912	0.00689612	0.00686461	0.00683457	0.00680626
10	-0.00532062	-0.00522751	-0.00512326	-0.00504502	-0.00493094	-0.00482622	-0.0047121	-0.00459615	-0.00447904	-0.00435008	-0.00421798	-0.00408841	-0.00395896	-0.00382644	-0.00369221	-0.0035511	-0.00341188	-0.00326421	-0.00311626	-0.00297658	-0.00283442	-0.00269199	-0.00255827	-0.0024336	-0.00231704	-0.0022123	-0.00211659	-0.00203357	-0.00196261	-0.00189865	-0.00184514	-0.00179522	-0.00175164	-0.00171045	-0.00167332	-0.00163148	-0.00159071	-0.00154816	-0.00150423	-0.00145788	-0.00141201	-0.00136566	-0.00132255	-0.00128184	-0.00124378	-0.00120588	-0.00116984	-0.00113747	-0.00110759
11	0.0275006	0.027393	0.0272323	0.0270323	0.0268499	0.0266673	0.0264746	0.0262902	0.0261086	0.025929	0.0257528	0.0255704	0.0253955	0.0252217	0.025053	0.0248913	0.0247261	0.0245694	0.0244126	0.024261	0.0241122	0.02396	0.0238085	0.0236607	0.0235158	0.0233655	0.0232204	0.0230772	0.0229323	0.0227875	0.0226429	0.0224964	0.0223481	0.0222016	0.022056	0.0219095	0.0217632	0.0216164	0.0214696	0.0213269	0.0211832	0.0210415	0.0209037	0.0207691	0.0206395	0.0205135	0.0203943	0.0202791	0.020172
12	0.00931638	0.00945217	0.00949609	0.00956673	0.00963215	0.00967829	0.00972722	0.00976823	0.00979428	0.00980936	0.00981673	0.00981613	0.00980645	0.00978855	0.00976999	0.00974306	0.00971302	0.0096836	0.00965223	0.00962073	0.00958847	0.00955542	0.00951671	0.00947675	0.00943034	0.00938507	0.00933561	0.00927886	0.00921604	0.00915429	0.00908892	0.00902193	0.00895041	0.00887799	0.00880489	0.00873071	0.00865486	0.00858164	0.00850962	0.00843706	0.00836498	0.0082944	0.008222	0.00815127	0.00807971	0.00800814	0.00793709	0.0078661	0.00779511
13	-2.14811e-05	3.77393e-06	2.06482e-05	2.89954e-05	3.94944e-05	5.14185e-05	6.31303e-05	7.39748e-05	8.86109e-05	0.000105114	0.000124067	0.000144007	0.000166399	0.000191336	0.000218199	0.00024684	0.000277506	0.000309532	0.000342532	0.000375432	0.000408118	0.000440583	0.000472057	0.000501929	0.00053018	0.000556422	0.000580465	0.000602538	0.000622625	0.000640761	0.000657098	0.000670707	0.00068244	0.000691952	0.000699564	0.000705847	0.000711069	0.00071527	0.000717423	0.00071787	0.000717276	0.000715957	0.000713453	0.000710267	0.000706251	0.00070165	0.000695992	0.000689526	0.000682975
14	-0.0135016	-0.0135365	-0.0135642	-0.0135799	-0.0135882	-0.0135878	-0.0135927	-0.0135933	-0.0135951	-0.0135921	-0.0135906	-0.0135913	-0.0135946	-0.0136041	-0.013619	-0.0136354	-0.0136558	-0.0136775	-0.013707	-0.0137402	-0.0137747	-0.0138124	-0.0138518	-0.013891	-0.013933	-0.0139753	-0.0140186	-0.0140615	-0.0141027	-0.014143	-0.0141812	-0.0142168	-0.0142498	-0.0142786	-0.0143037	-0.0143247	-0.0143399	-0.0143503	-0.0143562	-0.0143585	-0.0143567	-0.0143517	-0.0143435	-0.0143327	-0.0143203	-0.0143073	-0.0142919	-0.014275	-0.0142582
15	-0.00243952	-0.00241379	-0.00239776	-0.00239021	-0.0024136	-0.00243422	-0.00245802	-0.00248274	-0.00251081	-0.00254625	-0.00257804	-0.00261058	-0.00264425	-0.00267894	-0.00271654	-0.00275347	-0.00279016	-0.00282773	-0.00286126	-0.00289816	-0.00293341	-0.00296827	-0.00300113	-0.00303267	-0.00306221	-0.00309108	-0.00311792	-0.00314312	-0.00316754	-0.00318967	-0.00320839	-0.00322739	-0.00324661	-0.00326656	-0.00328535	-0.00330354	-0.00332124	-0.00333732	-0.00335146	-0.00336367	-0.00337493	-0.00338493	-0.00339198	-0.00339551	-0.00339772	-0.00339658	-0.00339303	-0.00338857	-0.00338201
16	0.00297001	0.00300005	0.0030234	0.0030431	0.00305793	0.00306688	0.00306712	0.00307358	0.00307921	0.0030816	0.00308463	0.00308588	0.00308545	0.00307872	0.00306936	0.00305823	0.00304014	0.00301808	0.00299216	0.00296137	0.00292622	0.00288576	0.00284061	0.00279181	0.0027374	0.00268226	0.00262311	0.00256324	0.00250182	0.00243835	0.00237313	0.00230715	0.00224137	0.00217481	0.00210854	0.00204071	0.00197354	0.00190684	0.00184047	0.00177413	0.00170877	0.00164533	0.00158202	0.00151983	0.00145908	0.00139802	0.0013386	0.00127983	0.00122169
17	0.010776	0.0107283	0.0106782	0.0106423	0.0105989	0.0105489	0.0105083	0.0104632	0.0104181	0.0103821	0.0103474	0.0103145	0.0102848	0.0102575	0.0102307	0.0102063	0.0101798	0.0101546	0.0101281	0.0100976	0.0100648	0.0100305	0.00999337	0.0099536	0.0099094	0.00986284	0.00981062	0.00975606	0.00969634	0.00963399	0.00956735	0.00949689	0.00942237	0.00934451	0.00926578	0.00918513	0.00910274	0.00902081	0.00894092	0.0088617	0.00878491	0.00870968	0.00863743	0.00856925	0.00850451	0.00844305	0.00838527	0.00833101	0.00828089
18	0.00584926	0.00573045	0.00561247	0.00550418	0.00538002	0.00527773	0.00517653	0.00507632	0.00498297	0.00488126	0.00478639	0.00470487	0.00462552	0.00455366	0.00448356	0.00442574	0.00436632	0.00431438	0.00426902	0.00422727	0.00419157	0.00415828	0.00412614	0.00409574	0.00406981	0.00404868	0.00402616	0.00400593	0.00398632	0.00396901	0.00395347	0.00393873	0.00392657	0.00391547	0.00390457	0.00389595	0.00388869	0.00388448	0.00388363	0.00388581	0.00389207	0.00389859	0.00390694	0.00391745	0.00392962	0.0039432	0.00395523	0.00396699	0.00397668
19	0.00458574	0.00448448	0.00441283	0.00433063	0.00425506	0.00418114	0.00410909	0.00404181	0.00397702	0.0039119	0.00385004	0.00379317	0.00373698	0.00368526	0.00363275	0.00358302	0.00353634	0.00349108	0.00344661	0.0034037	0.00336204	0.00332146	0.00328318	0.00324519	0.00320863	0.00317379	0.00314119	0.00310876	0.00307856	0.00305085	0.00302484	0.00300027	0.00297623	0.00295392	0.00293307	0.00291288	0.00289398	0.00287626	0.00285999	0.00284477	0.00283062	0.0028177	0.00280584	0.00279609	0.00278712	0.00277946	0.00277292	0.00276744	0.00276342
20	-0.0103129	-0.010278	-0.0101853	-0.0101179	-0.010037	-0.00991798	-0.0098028	-0.00968024	-0.00955361	-0.00941536	-0.00927069	-0.00913446	-0.00899385	-0.00885998	-0.00872372	-0.0085856	-0.00845075	-0.00831644	-0.00819344	-0.00806959	-0.00794936	-0.00783792	-0.00773919	-0.00764702	-0.00756207	-0.00748624	-0.00741694	-0.00735196	-0.00729165	-0.00724023	-0.0071934	-0.00715189	-0.00711102	-0.00707447	-0.00703921	-0.00701319	-0.00698979	-0.00697358	-0.0069626	-0.00695528	-0.00695657	-0.00695833	-0.00696291	-0.00697082	-0.00698283	-0.00699283	-0.00700627	-0.00701996	-0.0070362
21	0.00459861	0.00440616	0.00425593	0.00412349	0.00398018	0.00383601	0.0037181	0.00361161	0.0035165	0.00344559	0.00338497	0.00334391	0.00331231	0.00329615	0.00328547	0.00328562	0.00329668	0.00331173	0.00332817	0.00335015	0.00337904	0.00340749	0.00343239	0.00345818	0.00347694	0.00349019	0.00349848	0.00349869	0.0034946	0.0034816	0.00346404	0.0034462	0.00342805	0.00340721	0.00338791	0.00336827	0.00335125	0.00333759	0.00332241	0.00331008	0.00329948	0.00328865	0.00327737	0.00326607	0.00325204	0.00323949	0.00322502	0.00320929	0.00319064
22	-0.000795414	-0.000796757	-0.000848247	-0.000904426	-0.000892785	-0.000909921	-0.000880648	-0.000869698	-0.000873076	-0.000872352	-0.000876971	-0.00089307	-0.000911433	-0.000920196	-0.000928587	-0.000934036	-0.0009325	-0.000936892	-0.000929879	-0.000940099	-0.000940317	-0.00094389	-0.000958175	-0.000974063	-0.000994204	-0.00102572	-0.00105711	-0.00109809	-0.00114155	-0.00118918	-0.00124307	-0.00129784	-0.00135207	-0.00140962	-0.00147287	-0.00153702	-0.00160632	-0.00167917	-0.00175654	-0.00183133	-0.00191192	-0.00199304	-0.00207353	-0.00215467	-0.00223446	-0.00231898	-0.00240282	-0.0024857	-0.00257113
23	-0.00194369	-0.00198901	-0.00202216	-0.00206916	-0.00211787	-0.00216254	-0.00220156	-0.00224388	-0.00228418	-0.00232027	-0.00235656	-0.00239364	-0.00243029	-0.0024646	-0.0024967	-0.00252938	-0.00256004	-0.00258872	-0.00261658	-0.00264156	-0.00266284	-0.00268044	-0.00269361	-0.00270203	-0.0027065	-0.00270734	-0.00270427	-0.00269737	-0.00268639	-0.00267276	-0.00265843	-0.00264305	-0.00262638	-0.00261051	-0.00259272	-0.00257543	-0.00255819	-0.00254061	-0.00252241	-0.00250378	-0.00248553	-0.00246679	-0.00244752	-0.00242734	-0.00240611	-0.00238457	-0.00236316	-0.0023412	-0.00231828
24	0.00374754	0.00371673	0.00367169	0.00365777	0.00365827	0.00364139	0.00361604	0.00358705	0.00356525	0.00353884	0.00351339	0.00348811	0.00347326	0.00345933	0.00344849	0.00344463	0.00344254	0.00343997	0.00343997	0.00343681	0.00344209	0.00344661	0.00345216	0.00345804	0.00346147	0.00347112	0.00347859	0.00348556	0.00349166	0.00349962	0.00350618	0.00351222	0.00351873	0.00352642	0.00353507	0.00354329	0.00355196	0.00355941	0.00356752	0.00357605	0.0035852	0.00359536	0.00360375	0.00361419	0.00362488	0.00363705	0.00364923	0.00366082	0.00367211
25	-0.00185922	-0.00185265	-0.00184722	-0.00184459	-0.00184432	-0.00185027	-0.00185939	-0.00187113	-0.00188227	-0.00189553	-0.00191219	-0.00192975	-0.00194795	-0.00196577	-0.00198298	-0.0019994	-0.00201471	-0.00202795	-0.00203998	-0.00205081	-0.00206104	-0.00206954	-0.00207579	-0.00207935	-0.00208268	-0.00208375	-0.00208218	-0.00207935	-0.0020746	-0.00206831	-0.00205972	-0.00204874	-0.00203531	-0.00202075	-0.00200327	-0.00198272	-0.00196033	-0.00193596	-0.00191029	-0.00188347	-0.00185522	-0.0018267	-0.0017975	-0.0017685	-0.00174026	-0.00171285	-0.00168593	-0.0016607	-0.00163652
[truncated: 5,000 more columns]
