# Supplementary material for: Olfactory connectivity mediates sleep-dependent food choices in humans
Source: eLife. 2019 Oct 8;8:e49053. doi: 10.7554/eLife.49053 (PMC6783266; doi:10.7554/eLife.49053)
Supplement: Figure 1—figure supplement 3—source data 12. [file elife-49053-fig1-figsupp3-data12.xlsx]

## Sheet: Sheet1
Subject	DS respiratory response to food odor
1	0.00215792	0.00212103	0.00209416	0.00206554	0.00203907	0.00201253	0.00198434	0.00195938	0.00193346	0.00190723	0.00188184	0.00185755	0.00183426	0.00181173	0.00178971	0.00176879	0.00174957	0.00173218	0.00171704	0.00170324	0.00169188	0.00168226	0.00167458	0.00166866	0.00166455	0.00166194	0.00166142	0.00166212	0.0016634	0.00166483	0.00166693	0.00166906	0.00167115	0.00167319	0.00167514	0.00167664	0.00167803	0.00167916	0.00167995	0.00168047	0.00168011	0.00167974	0.00167854	0.00167696	0.00167455	0.00167177	0.00166799	0.00166385	0.00165869
2	-0.0231919	-0.0234423	-0.0237017	-0.0239685	-0.024181	-0.0243999	-0.0245942	-0.0247487	-0.0248548	-0.0249426	-0.0249992	-0.0250501	-0.0250776	-0.0250894	-0.0250762	-0.0250553	-0.0250298	-0.0249932	-0.0249504	-0.0249038	-0.0248559	-0.0247997	-0.024746	-0.0246866	-0.0246226	-0.0245449	-0.0244647	-0.0243728	-0.0242785	-0.0241676	-0.0240506	-0.0239281	-0.0237933	-0.023656	-0.023515	-0.0233696	-0.0232172	-0.0230665	-0.0229088	-0.0227505	-0.0225908	-0.0224345	-0.022272	-0.0221098	-0.0219439	-0.0217724	-0.0215993	-0.0214195	-0.0212369
3	0.00336863	0.00335423	0.00334451	0.0033339	0.00332541	0.00331283	0.00330079	0.00328743	0.00327267	0.00325822	0.00324321	0.00322705	0.00321071	0.00319321	0.0031748	0.00315612	0.00313707	0.00311782	0.00309757	0.00307696	0.00305568	0.00303388	0.00301172	0.0029889	0.00296455	0.0029408	0.00291614	0.00289072	0.00286511	0.00283909	0.00281267	0.00278645	0.00275992	0.00273355	0.00270734	0.00268135	0.00265564	0.00263044	0.00260583	0.00258171	0.00255831	0.00253583	0.00251378	0.00249246	0.00247147	0.00245085	0.00243083	0.002411	0.00239148
4	0.00680571	0.00675704	0.00671591	0.0066792	0.0066415	0.00659941	0.00655522	0.00651632	0.00647138	0.00642349	0.0063729	0.00631922	0.006265	0.0062111	0.00615664	0.00610533	0.00605586	0.00600651	0.00595871	0.00591326	0.00586895	0.00582577	0.00578344	0.00574303	0.00570127	0.00566153	0.00562225	0.00558215	0.0055416	0.00550298	0.00546473	0.00542708	0.00539158	0.00535711	0.00532382	0.00529119	0.00525988	0.00522998	0.00520024	0.00517071	0.00514102	0.00511108	0.00508052	0.00504928	0.00501714	0.00498284	0.00494776	0.00491072	0.00487185
5	-0.00401103	-0.00394391	-0.00384557	-0.00378947	-0.00370628	-0.00363176	-0.00357435	-0.00352171	-0.00347371	-0.00342033	-0.00336562	-0.00331307	-0.00324699	-0.00318674	-0.00311502	-0.00303851	-0.00296256	-0.00287612	-0.0027929	-0.00271096	-0.00262519	-0.00253907	-0.0024536	-0.00236636	-0.00227952	-0.00219381	-0.00210788	-0.00201966	-0.0019329	-0.00185051	-0.00176772	-0.00168909	-0.00161807	-0.00154946	-0.00148709	-0.00142934	-0.0013757	-0.00133045	-0.00129076	-0.00125281	-0.00122065	-0.00118947	-0.00116303	-0.00113943	-0.00111913	-0.00110172	-0.00109156	-0.00108599	-0.00108603
6	0.0046426	0.0045453	0.00446218	0.00434918	0.00427127	0.00420275	0.0041076	0.00403119	0.00396268	0.00389933	0.0038319	0.00379008	0.00375785	0.00373751	0.00372651	0.00371912	0.00371928	0.00372178	0.00372826	0.00372451	0.00371614	0.00370126	0.00367977	0.00365108	0.0036185	0.0035788	0.0035332	0.00348537	0.00343462	0.0033831	0.00333183	0.00328429	0.00324061	0.00319966	0.00316322	0.00313359	0.00311588	0.00310426	0.00310079	0.00310586	0.00312255	0.00314982	0.00318772	0.00323481	0.00328866	0.00335071	0.00341803	0.00349047	0.00356463
7	0.00593895	0.00596927	0.0059882	0.00601357	0.00602173	0.00603202	0.0060377	0.00604102	0.00604036	0.00603931	0.00603461	0.0060259	0.0060165	0.006005	0.00598942	0.00597238	0.00595178	0.00592708	0.00590002	0.00586912	0.00583569	0.00580088	0.00576389	0.00572587	0.00568697	0.00564739	0.00560772	0.00556718	0.00552607	0.00548538	0.00544437	0.00540319	0.00536182	0.0053193	0.00527651	0.00523277	0.00518846	0.00514326	0.00509758	0.00505141	0.00500467	0.00495733	0.00491016	0.00486273	0.00481481	0.00476695	0.00471894	0.00467131	0.00462405
8	0.00304772	0.00308162	0.00312364	0.00312611	0.00308844	0.00298937	0.00285615	0.00269624	0.00250607	0.00230233	0.00208751	0.00186554	0.00162931	0.00138622	0.00114861	0.00091396	0.000685747	0.000452083	0.000212548	-2.36221e-05	-0.000253546	-0.000486767	-0.000714031	-0.000937052	-0.00115945	-0.00138036	-0.00159186	-0.00179784	-0.00199837	-0.00219583	-0.00239007	-0.00257735	-0.00276077	-0.00294325	-0.00312463	-0.00330224	-0.00347501	-0.00364307	-0.00380787	-0.00396359	-0.00410856	-0.00424405	-0.00436108	-0.00446596	-0.00455217	-0.00462065	-0.0046695	-0.0047002	-0.00471325
9	0.00521522	0.00519824	0.00517856	0.00516075	0.0051423	0.00512422	0.00510528	0.00508569	0.005065	0.00504349	0.00502166	0.0049997	0.00497762	0.00495617	0.0049346	0.00491307	0.00489182	0.0048707	0.0048498	0.00482955	0.00480937	0.00478879	0.00476827	0.00474761	0.0047269	0.00470564	0.00468408	0.00466192	0.00463959	0.00461659	0.00459313	0.0045692	0.00454467	0.00452025	0.00449531	0.00447001	0.00444462	0.00441921	0.00439342	0.00436776	0.00434217	0.0043169	0.00429174	0.00426681	0.0042421	0.00421759	0.00419328	0.00416895	0.00414483
10	0.0022585	0.00223488	0.0022181	0.00219411	0.0021687	0.00214301	0.00211548	0.00208896	0.00206181	0.00203163	0.00199982	0.00197021	0.00194031	0.00191061	0.0018835	0.00185605	0.00182894	0.00180271	0.00177588	0.00174893	0.00172269	0.001697	0.00167166	0.00164713	0.00162283	0.00159944	0.00157715	0.00155525	0.00153399	0.00151385	0.00149332	0.00147367	0.00145381	0.00143399	0.00141337	0.00139317	0.00137223	0.00135114	0.00133	0.00130925	0.00128871	0.00126889	0.00125019	0.00123229	0.0012154	0.00120028	0.00118621	0.00117332	0.00116149
11	0.0133103	0.0132596	0.0132128	0.0131651	0.0131165	0.013069	0.0130209	0.012972	0.0129228	0.0128737	0.0128244	0.0127751	0.0127253	0.0126755	0.0126256	0.0125758	0.0125257	0.0124753	0.0124248	0.0123745	0.012324	0.0122737	0.0122231	0.0121726	0.012122	0.0120714	0.0120207	0.0119699	0.0119191	0.0118682	0.0118171	0.011766	0.0117146	0.0116631	0.0116112	0.0115592	0.0115071	0.0114546	0.0114021	0.0113497	0.0112971	0.0112444	0.0111918	0.0111392	0.0110865	0.011034	0.0109816	0.0109291	0.0108769
12	0.00495231	0.00485236	0.00474994	0.00463232	0.0045131	0.0043896	0.00426752	0.00415752	0.004049	0.00394504	0.003843	0.00375033	0.00366403	0.00357969	0.00350784	0.00343986	0.003384	0.00333768	0.00330458	0.00328473	0.00327663	0.00327996	0.00329477	0.00331968	0.00335315	0.00339456	0.003443	0.00349319	0.00354626	0.00359946	0.00365364	0.00370595	0.00375753	0.00380643	0.00385156	0.00389431	0.00393128	0.00396578	0.00399438	0.00401812	0.00403826	0.00405537	0.00406829	0.004078	0.00408464	0.00409013	0.00409443	0.00409695	0.00409812
13	0.00195233	0.00195177	0.00194777	0.00194483	0.00194073	0.00193441	0.00192429	0.00191534	0.001903	0.00188875	0.00187298	0.00185648	0.00183974	0.00182251	0.00180505	0.00178794	0.00177168	0.00175617	0.00174137	0.00172771	0.00171409	0.00170176	0.00168972	0.00167879	0.00166831	0.00165819	0.00164829	0.00163869	0.00162921	0.00161956	0.00161015	0.00160045	0.00159105	0.00158202	0.00157291	0.00156436	0.00155655	0.00154964	0.00154376	0.00153864	0.00153424	0.00153069	0.00152769	0.00152537	0.00152349	0.00152202	0.00152091	0.00152041	0.00152015
14	0.00509874	0.00507502	0.00503909	0.00499586	0.00496075	0.00493279	0.00490138	0.00487765	0.00485443	0.00483585	0.00482112	0.00481012	0.00479982	0.00479261	0.00478731	0.00478266	0.00477666	0.00476955	0.00476063	0.0047524	0.00474346	0.00473295	0.00472167	0.00470871	0.00469547	0.00468084	0.00466578	0.0046503	0.004635	0.00461945	0.00460353	0.00458697	0.00457113	0.00455492	0.00453913	0.00452388	0.00450853	0.00449351	0.00447976	0.00446579	0.00445219	0.00443746	0.00442183	0.00440676	0.0043905	0.00437427	0.00435701	0.00433862	0.00431915
15	0.0078619	0.00782818	0.00778063	0.00773409	0.00769142	0.00765707	0.00762557	0.0075984	0.00757546	0.00755031	0.00752713	0.00750051	0.00747453	0.00744354	0.00741098	0.00737517	0.00733392	0.00729013	0.00724308	0.00719344	0.00714431	0.00709441	0.00704361	0.00699448	0.00694835	0.00690354	0.00686142	0.00682156	0.00678379	0.00675079	0.0067213	0.00669472	0.00667108	0.00664963	0.00663134	0.00661488	0.00660135	0.00658948	0.00657918	0.00657034	0.00656165	0.00655357	0.00654499	0.00653646	0.0065268	0.00651597	0.00650368	0.00649073	0.00647566
16	0.00107061	0.00102938	0.0010115	0.000985656	0.000966357	0.000966327	0.000965585	0.000975202	0.000985368	0.00100295	0.00102697	0.00105289	0.00108099	0.00110965	0.00113528	0.00115742	0.00117916	0.00119844	0.00121578	0.00123136	0.00124612	0.00125773	0.00126752	0.00127774	0.00128669	0.00129642	0.00130403	0.00131267	0.00132121	0.00132898	0.00133653	0.00134461	0.00135238	0.00135946	0.001367	0.0013744	0.0013827	0.00139076	0.00140007	0.0014082	0.00141812	0.00142908	0.00144111	0.0014536	0.00146626	0.00148217	0.00149867	0.00151623	0.00153557
17	0.00645507	0.0064174	0.00638337	0.00634772	0.00631156	0.00627923	0.00624672	0.00621527	0.00618262	0.00614854	0.00611466	0.00608023	0.0060421	0.00600271	0.00596205	0.00592073	0.00587675	0.00583064	0.00578352	0.00573345	0.00568208	0.00562905	0.00557514	0.00551838	0.00546096	0.00540344	0.00534556	0.00528848	0.00523084	0.00517444	0.00511997	0.00506615	0.00501406	0.0049634	0.00491597	0.00487051	0.00482682	0.00478571	0.00474677	0.00470943	0.00467512	0.00464272	0.00461257	0.00458471	0.00455851	0.00453412	0.00451156	0.00449023	0.00446998
18	-0.00218247	-0.00207615	-0.00201728	-0.00192246	-0.00180797	-0.0017256	-0.0016289	-0.00155097	-0.00147371	-0.00139905	-0.00133019	-0.00127226	-0.00121464	-0.00116577	-0.00112269	-0.0010736	-0.00101966	-0.000969834	-0.000920293	-0.00086089	-0.000794127	-0.000720395	-0.000649485	-0.000575887	-0.000496863	-0.000422676	-0.000351654	-0.000286616	-0.000228349	-0.000175451	-0.00013273	-9.4825e-05	-6.69433e-05	-4.62182e-05	-3.14924e-05	-2.12748e-05	-1.74671e-05	-2.00346e-05	-2.23219e-05	-2.46748e-05	-2.94763e-05	-3.24434e-05	-3.42379e-05	-3.7582e-05	-3.91298e-05	-3.91414e-05	-3.89639e-05	-3.60319e-05	-3.64675e-05
19	0.00747792	0.00745805	0.00743237	0.00741239	0.00739162	0.00737329	0.00735676	0.00733938	0.00732465	0.0073087	0.00729412	0.00727879	0.00726427	0.00725076	0.00723638	0.00722082	0.00720543	0.00718929	0.00717231	0.00715451	0.00713481	0.00711432	0.00709222	0.00706895	0.00704461	0.00701934	0.0069935	0.00696568	0.00693695	0.00690677	0.00687537	0.00684289	0.00680924	0.00677444	0.0067381	0.00670041	0.00666124	0.00662101	0.00657954	0.00653692	0.00649379	0.0064501	0.00640567	0.00636074	0.00631614	0.00627158	0.00622749	0.00618329	0.00613966
20	0.0089051	0.00889248	0.00882408	0.00877454	0.00874194	0.00870085	0.00867015	0.00863479	0.00860249	0.00857578	0.0085505	0.00852038	0.00848765	0.00845574	0.0084264	0.00839068	0.00835622	0.00831839	0.00828013	0.0082386	0.00819566	0.00815012	0.00810164	0.00805032	0.0079982	0.00794597	0.00789356	0.00784114	0.00778992	0.00773815	0.00768812	0.00763632	0.00758667	0.00753857	0.00748818	0.00743962	0.00739049	0.00734289	0.00729617	0.00725129	0.00720945	0.00717055	0.00713611	0.00710393	0.00707541	0.00704847	0.00702437	0.00700194	0.00698086
21	0.0110712	0.0110638	0.0110613	0.0110854	0.0111235	0.011143	0.0111699	0.0111876	0.0112001	0.0112028	0.0111966	0.0111788	0.0111518	0.0111176	0.0110787	0.0110316	0.0109789	0.0109217	0.0108614	0.0107954	0.0107226	0.0106462	0.010568	0.0104865	0.0103983	0.010306	0.0102106	0.0101129	0.0100125	0.00991263	0.00981175	0.00970977	0.00960815	0.00950703	0.00940934	0.00931571	0.00922382	0.00913558	0.00905319	0.00897529	0.00890251	0.00883308	0.00876956	0.0087117	0.00865881	0.00860979	0.00856607	0.00852484	0.00848691
22	-0.0067786	-0.00712097	-0.00733134	-0.00773412	-0.00816528	-0.00850025	-0.00881208	-0.0091404	-0.00946014	-0.00975169	-0.0100473	-0.010329	-0.0105852	-0.0108229	-0.0110323	-0.0112353	-0.0114012	-0.0115393	-0.011653	-0.0117323	-0.0117808	-0.0118005	-0.011792	-0.011748	-0.011675	-0.0115825	-0.0114559	-0.011311	-0.0111388	-0.0109381	-0.0107212	-0.0104812	-0.0102264	-0.00995608	-0.00967415	-0.00937959	-0.00908227	-0.00877936	-0.00847444	-0.00817226	-0.00787495	-0.00758824	-0.00730179	-0.00702336	-0.00675962	-0.006501	-0.00625801	-0.00603434	-0.00582569
23	0.0014037	0.00139384	0.0013861	0.00138192	0.00137523	0.00136757	0.0013575	0.00134764	0.0013388	0.00133057	0.0013242	0.00131953	0.00131504	0.00131241	0.00131097	0.00130968	0.00130722	0.0013037	0.00129909	0.00129419	0.00128726	0.00127858	0.00126817	0.00125679	0.00124453	0.00123201	0.00122028	0.0012091	0.0011987	0.0011895	0.00118151	0.00117479	0.00116965	0.00116538	0.00116239	0.00115975	0.0011578	0.00115573	0.00115346	0.001151	0.0011478	0.00114337	0.00113842	0.00113257	0.00112618	0.00111918	0.00111115	0.00110298	0.00109422
24	0.0112639	0.0110475	0.0107657	0.010518	0.010277	0.0100603	0.0098411	0.00965982	0.00948758	0.00933885	0.0092176	0.00910603	0.00902112	0.00896012	0.00891105	0.00887923	0.00886252	0.00885775	0.00886365	0.00887528	0.0088954	0.00891563	0.00893903	0.00896217	0.00898268	0.00899594	0.00900208	0.00900568	0.00900116	0.00899321	0.00898042	0.00896438	0.00894915	0.00893472	0.00892033	0.00891008	0.00890321	0.00889868	0.00889784	0.00890052	0.00890616	0.00891456	0.00892333	0.00893668	0.00894961	0.00896334	0.00897501	0.00898537	0.00899144
25	0.00544024	0.00541894	0.00540273	0.00539059	0.0053781	0.00536408	0.0053506	0.00533723	0.00532351	0.00530907	0.00529524	0.00528139	0.00526718	0.00525283	0.00523816	0.00522301	0.00520833	0.00519353	0.00517897	0.00516411	0.00514936	0.00513453	0.00511945	0.00510439	0.00508905	0.0050736	0.00505809	0.00504258	0.00502727	0.00501199	0.00499676	0.00498161	0.00496658	0.00495149	0.00493618	0.00492099	0.00490562	0.00489027	0.00487468	0.0048587	0.00484256	0.00482612	0.00480929	0.00479214	0.00477474	0.00475702	0.00473929	0.00472131	0.00470341
Subject	DS respiratory response to non-food odor
1	0.00130741	0.00129157	0.00127322	0.00126154	0.00125052	0.00124058	0.00123195	0.00122726	0.00122507	0.00122555	0.00122867	0.00123443	0.00124159	0.00125084	0.00126137	0.00127371	0.00128631	0.00129956	0.00131377	0.00132859	0.00134222	0.00135664	0.00137011	0.00138219	0.00139275	0.00140211	0.00141151	0.00141996	0.0014278	0.0014354	0.00144299	0.00145107	0.00145971	0.00146793	0.00147672	0.00148577	0.00149512	0.00150458	0.00151399	0.00152342	0.00153318	0.0015424	0.00155184	0.00156125	0.00156999	0.00157857	0.00158616	0.00159297	0.00159924
2	-0.0142538	-0.0142947	-0.0142124	-0.0139521	-0.013728	-0.0134804	-0.013227	-0.0129103	-0.012543	-0.0120866	-0.0116214	-0.0111152	-0.0106052	-0.0100888	-0.00959191	-0.00911127	-0.00864979	-0.00820807	-0.00780747	-0.0074534	-0.00710906	-0.00679428	-0.00651895	-0.00626834	-0.00605107	-0.00585981	-0.0056795	-0.00551981	-0.0053741	-0.00523613	-0.00511087	-0.00499949	-0.00489579	-0.0048086	-0.00473052	-0.00466744	-0.00461985	-0.00458377	-0.00455293	-0.0045343	-0.00452143	-0.00451257	-0.00450063	-0.00449196	-0.00447572	-0.00445617	-0.00442907	-0.00439738	-0.00435667
3	0.010106	0.0100651	0.0100282	0.00999089	0.00995368	0.00991526	0.00987433	0.00983364	0.00979454	0.00975475	0.00971716	0.00968098	0.00964648	0.0096111	0.00957751	0.00954417	0.00950957	0.00947493	0.00943935	0.00940205	0.00936428	0.00932535	0.00928487	0.0092428	0.00920069	0.00915767	0.0091144	0.00907057	0.00902616	0.00898134	0.00893663	0.0088917	0.00884663	0.00880081	0.00875498	0.00870866	0.00866173	0.00861423	0.00856616	0.00851774	0.00846903	0.00842071	0.00837208	0.00832329	0.00827465	0.00822607	0.00817824	0.00813082	0.00808373
4	0.00360255	0.00362184	0.00365481	0.00368236	0.00370273	0.00371038	0.00371143	0.00370593	0.00369707	0.00368146	0.00366459	0.00363751	0.00360683	0.00357319	0.00353867	0.00350238	0.00346594	0.00342839	0.00339102	0.00335334	0.00331506	0.00327573	0.00323843	0.00319782	0.00315722	0.00311281	0.00306593	0.00301773	0.00296692	0.0029145	0.00286009	0.00280526	0.00275183	0.00269771	0.00264498	0.00259432	0.00254519	0.00249829	0.00245495	0.0024142	0.00237413	0.00233893	0.00230505	0.00227411	0.00224582	0.00221981	0.00219674	0.00217594	0.00215666
5	0.0371529	0.0370203	0.0369264	0.0368269	0.036715	0.0366288	0.0365109	0.0364047	0.0362818	0.0361505	0.0359999	0.035836	0.0356719	0.0354811	0.0352776	0.0350678	0.0348497	0.0346143	0.0343624	0.0341024	0.0338397	0.0335736	0.0333048	0.0330332	0.0327587	0.0324855	0.0322071	0.0319293	0.0316458	0.0313637	0.031077	0.0307921	0.0305105	0.0302319	0.0299528	0.0296809	0.029415	0.0291534	0.0288981	0.0286498	0.0284107	0.028179	0.0279546	0.0277353	0.0275215	0.0273128	0.0271103	0.0269113	0.0267165
6	0.00811936	0.00790463	0.00779592	0.0076422	0.00750122	0.00740083	0.00730819	0.00721772	0.0071661	0.00712309	0.00709858	0.00708992	0.00709914	0.00712537	0.00716047	0.00719031	0.00723372	0.00728117	0.00732056	0.00736312	0.00740798	0.00743843	0.00746957	0.0074911	0.00750681	0.00751224	0.00751175	0.00751608	0.00751273	0.00750991	0.00750483	0.00749921	0.00749316	0.00748853	0.00748134	0.00748039	0.00749181	0.00750798	0.0075279	0.00755439	0.00758762	0.00762801	0.00767268	0.00772191	0.00777361	0.00782427	0.00787448	0.00792425	0.00797157
7	0.0051904	0.00513453	0.00506233	0.00498728	0.00491488	0.00484379	0.00477345	0.00470274	0.00463049	0.00456246	0.00449471	0.00442717	0.00436206	0.00429692	0.0042383	0.00418207	0.00413124	0.00408628	0.00404306	0.00400474	0.00396947	0.00393938	0.00391387	0.00389196	0.0038724	0.00385599	0.00384263	0.00383185	0.00382311	0.00381633	0.00381186	0.00380883	0.00380712	0.00380661	0.00380809	0.00381016	0.00381464	0.00381978	0.00382418	0.00382933	0.00383493	0.00384007	0.00384536	0.00385187	0.00385803	0.00386461	0.00387189	0.00387978	0.00388831
8	-0.00432922	-0.00429309	-0.0042011	-0.00416666	-0.00413335	-0.00410717	-0.00406162	-0.00401049	-0.00396326	-0.00393171	-0.00390662	-0.00390061	-0.00388438	-0.00387186	-0.00384921	-0.0038233	-0.00381045	-0.00379262	-0.00377249	-0.00375806	-0.00373774	-0.00371657	-0.00369379	-0.00367195	-0.00364811	-0.00362295	-0.00358534	-0.00354641	-0.00349786	-0.00343048	-0.00335156	-0.00326291	-0.00316336	-0.00304849	-0.00292904	-0.0028091	-0.00268154	-0.00254805	-0.00241783	-0.00228831	-0.00215305	-0.00202246	-0.00188961	-0.00176664	-0.00164383	-0.0015302	-0.00142684	-0.00133155	-0.00124468
9	0.000944968	0.000947969	0.000947376	0.000949769	0.000953029	0.000957702	0.000960853	0.000964456	0.000967176	0.000968431	0.000968965	0.000968833	0.000967689	0.000965176	0.000961433	0.000956501	0.000950981	0.000943826	0.000935359	0.000925469	0.000914391	0.000902161	0.000888691	0.000874938	0.00086022	0.000844885	0.000829731	0.000814328	0.000798896	0.000783678	0.00076883	0.000754815	0.000740973	0.000727878	0.000715058	0.000703266	0.000692322	0.000682226	0.000673272	0.000665578	0.000658748	0.000652937	0.000647875	0.000643509	0.000639936	0.000636668	0.000634116	0.000631487	0.000629218
10	0.00397378	0.00399408	0.00399777	0.00399349	0.00399354	0.00398056	0.00396656	0.00395119	0.0039318	0.0039122	0.00389131	0.00386891	0.00384933	0.00382997	0.00380889	0.00378923	0.00376914	0.00374887	0.00372857	0.00370753	0.00368495	0.00365966	0.00363356	0.00360483	0.0035757	0.00354427	0.00351113	0.00347713	0.0034424	0.00340775	0.00337266	0.00333767	0.00330417	0.00327186	0.00324019	0.00321073	0.00318317	0.003157	0.00313291	0.0031109	0.00309161	0.00307351	0.00305733	0.00304387	0.00303215	0.00302258	0.00301446	0.00300771	0.00300204
11	0.0216947	0.0216102	0.0215234	0.0214389	0.021354	0.0212707	0.0211884	0.0211086	0.0210287	0.0209496	0.020871	0.020793	0.0207163	0.0206399	0.0205643	0.0204894	0.0204151	0.0203414	0.0202681	0.0201958	0.020124	0.0200523	0.0199809	0.0199092	0.0198378	0.0197663	0.019694	0.0196217	0.0195488	0.0194754	0.0194014	0.0193264	0.0192507	0.019174	0.0190965	0.0190183	0.0189389	0.018859	0.018778	0.0186963	0.018614	0.018531	0.0184474	0.0183633	0.0182787	0.0181936	0.0181083	0.0180226	0.0179367
12	0.0106159	0.0106055	0.0105786	0.0105944	0.0105836	0.0105595	0.0105276	0.0104892	0.0104322	0.010369	0.0102978	0.0102208	0.0101498	0.0100636	0.00997853	0.00988424	0.00979047	0.00968837	0.00958293	0.0094772	0.00936803	0.00925634	0.00914424	0.009034	0.00892571	0.00881737	0.00871309	0.00860883	0.00850429	0.00840095	0.00829815	0.00819604	0.00809345	0.00799248	0.00788592	0.00777932	0.00767296	0.00756707	0.00746169	0.00735706	0.00725549	0.00715876	0.00706544	0.00697678	0.00689336	0.00681474	0.00674275	0.0066772	0.0066154
13	0.00243291	0.0024328	0.00243717	0.00243345	0.00242889	0.0024221	0.00241366	0.00240533	0.00239599	0.00238716	0.00237729	0.00236573	0.00235244	0.00233895	0.00232494	0.00231015	0.00229356	0.00227719	0.00225936	0.00224107	0.00222192	0.00220287	0.00218366	0.002165	0.0021457	0.0021271	0.00210895	0.00209144	0.00207442	0.00205824	0.00204312	0.00202868	0.0020153	0.00200283	0.0019915	0.00198106	0.0019716	0.00196259	0.00195445	0.00194702	0.00194006	0.0019335	0.00192727	0.00192095	0.00191523	0.0019088	0.00190275	0.00189653	0.0018905
14	0.00321168	0.0031554	0.00312867	0.00311049	0.00308959	0.0030618	0.00303553	0.00300838	0.00298716	0.00297292	0.00296455	0.00295325	0.00294704	0.00294702	0.00294907	0.00295359	0.00295605	0.00295963	0.00296404	0.00296819	0.00296819	0.00296654	0.00296215	0.00295479	0.00294467	0.00293221	0.00291639	0.00289839	0.00287973	0.00285888	0.00283684	0.00281478	0.00279224	0.00277014	0.00274987	0.00272952	0.00271016	0.00269362	0.00267672	0.00266046	0.00264505	0.0026307	0.00261628	0.00260099	0.00258688	0.00257313	0.00255976	0.00254565	0.00253175
15	0.00314668	0.00313635	0.00312119	0.00310634	0.00310565	0.00311115	0.00311899	0.00313253	0.0031472	0.00316355	0.00317967	0.0031988	0.0032201	0.00323462	0.00324825	0.00325738	0.00326523	0.00326616	0.00326455	0.00325529	0.00324097	0.00322168	0.00319797	0.00316997	0.00313769	0.00310228	0.00306441	0.00302121	0.0029778	0.00293346	0.00288636	0.00283858	0.00278914	0.0027382	0.00268788	0.00263519	0.00258174	0.00252889	0.00247551	0.0024211	0.00236676	0.00231205	0.00225795	0.00220408	0.0021513	0.00209881	0.00204986	0.00200384	0.00195846
16	-0.00171614	-0.00168255	-0.001657	-0.00164282	-0.00162739	-0.00161396	-0.00159847	-0.00157034	-0.00153958	-0.00150188	-0.00145874	-0.00141482	-0.00136378	-0.00131054	-0.00125536	-0.00120061	-0.00114731	-0.00109522	-0.00104022	-0.000989773	-0.000943667	-0.000898631	-0.000857455	-0.000820549	-0.000787286	-0.000760482	-0.000739585	-0.000722126	-0.000707841	-0.000693974	-0.000685517	-0.000679951	-0.000675437	-0.000673458	-0.00067217	-0.000671382	-0.000672854	-0.000673592	-0.000672785	-0.000674097	-0.000675222	-0.000675185	-0.000675485	-0.000674433	-0.000674097	-0.000672247	-0.000669724	-0.000665811	-0.00065934
17	0.00367677	0.00363569	0.00357331	0.00351716	0.00347092	0.00342527	0.00337911	0.00333618	0.00329548	0.00325642	0.00321738	0.00318355	0.00314903	0.00311368	0.00308328	0.00305185	0.00302326	0.00299524	0.00296684	0.00294179	0.00291599	0.00289053	0.00286619	0.00284457	0.00282342	0.00280373	0.00278215	0.00276189	0.00274022	0.00271921	0.00269798	0.00267548	0.0026506	0.00262498	0.00259764	0.0025693	0.00253986	0.00250873	0.0024774	0.00244515	0.0024131	0.00238054	0.00234775	0.00231416	0.00227967	0.00224332	0.00220672	0.00216897	0.00213063
18	0.00317659	0.00318528	0.00319861	0.00325927	0.00323606	0.00325163	0.0032331	0.00321335	0.00319582	0.00315692	0.00310359	0.0030528	0.00298183	0.00291494	0.00283446	0.0027317	0.00262901	0.00252531	0.00243861	0.00236003	0.00229482	0.00223978	0.0022055	0.00218989	0.00218909	0.00219921	0.00221951	0.00225292	0.00228685	0.00232614	0.00235753	0.00239271	0.00241763	0.00243271	0.00244326	0.00244128	0.00243216	0.00241705	0.00238999	0.00234961	0.00229691	0.00223932	0.00217205	0.00210092	0.00201908	0.00192865	0.0018337	0.0017337	0.00162719
19	0.0108315	0.0107876	0.0107545	0.0107206	0.0106853	0.0106569	0.0106282	0.0105989	0.0105689	0.0105379	0.010504	0.0104657	0.0104272	0.0103838	0.0103377	0.0102898	0.0102396	0.0101885	0.0101377	0.0100861	0.010035	0.00998517	0.00993663	0.00988973	0.00984421	0.00980027	0.00975722	0.00971499	0.00967359	0.00963317	0.00959275	0.0095533	0.00951393	0.00947448	0.00943464	0.00939467	0.0093545	0.00931295	0.00927084	0.0092275	0.00918314	0.0091375	0.00909155	0.0090442	0.00899642	0.00894746	0.00889799	0.00884774	0.00879715
20	0.00826119	0.00808731	0.00797004	0.00784103	0.00772059	0.0076136	0.00751523	0.00743171	0.00736276	0.00730602	0.00725536	0.00721583	0.0071833	0.00715408	0.00713249	0.0071131	0.00709748	0.00708174	0.00707082	0.00705669	0.00704447	0.0070331	0.00702028	0.00701017	0.00700097	0.00699186	0.00698247	0.00697347	0.00696659	0.00695944	0.00695523	0.00695279	0.00695016	0.00694829	0.00694681	0.00694577	0.00694489	0.00694216	0.00693582	0.00692846	0.00691632	0.00690028	0.00688212	0.00685715	0.0068273	0.00679217	0.00675243	0.00670741	0.00665672
21	0.0174934	0.017428	0.0174103	0.0173667	0.0173386	0.0172756	0.0172145	0.0171412	0.0170547	0.016955	0.0168594	0.0167434	0.0166175	0.0164875	0.0163501	0.016208	0.0160598	0.0159054	0.0157548	0.0156029	0.0154555	0.0153138	0.01518	0.0150493	0.014924	0.014808	0.0146972	0.0145922	0.014493	0.0144	0.0143123	0.0142287	0.0141488	0.0140739	0.0140033	0.0139311	0.0138647	0.0137976	0.0137314	0.0136652	0.0135969	0.0135286	0.0134594	0.0133909	0.0133246	0.0132588	0.0131958	0.0131329	0.0130751
22	-0.00539378	-0.00474982	-0.00442736	-0.00416998	-0.00392689	-0.0036849	-0.00348627	-0.00333172	-0.00320125	-0.00307142	-0.00297367	-0.00287904	-0.00285303	-0.00282052	-0.002813	-0.0028151	-0.00279735	-0.0028088	-0.00282699	-0.00284346	-0.00287702	-0.00293606	-0.00299977	-0.00308175	-0.00316499	-0.00327271	-0.00337418	-0.00349112	-0.00360431	-0.00372377	-0.00386027	-0.00399309	-0.00413384	-0.00426154	-0.00439898	-0.00453504	-0.00466957	-0.00480437	-0.00492392	-0.00504974	-0.0051759	-0.00529345	-0.00540027	-0.00550587	-0.005602	-0.00568665	-0.00576788	-0.00584006	-0.00591177
23	0.00388057	0.00383088	0.00380333	0.0037799	0.00375181	0.00372516	0.00370041	0.00367686	0.00365269	0.00362638	0.0035994	0.00357161	0.00354294	0.00351579	0.00348689	0.00345863	0.00342931	0.00339985	0.0033735	0.00334912	0.00332589	0.00330348	0.0032828	0.00326242	0.00324322	0.00322374	0.00320436	0.00318636	0.00316993	0.00315489	0.00314044	0.0031278	0.003115	0.00310427	0.003095	0.0030863	0.00307807	0.00306954	0.00306161	0.00305382	0.00304583	0.00303833	0.0030303	0.00302222	0.0030145	0.00300662	0.0029991	0.00299026	0.00298136
24	0.01773	0.0179806	0.0182114	0.0184063	0.0185584	0.0187019	0.0188095	0.0188868	0.0189639	0.0190255	0.0190798	0.0191167	0.0191386	0.0191561	0.0191638	0.0191711	0.0191587	0.0191376	0.0191016	0.0190355	0.0189541	0.0188543	0.0187428	0.0186151	0.0184696	0.0183059	0.0181321	0.0179481	0.0177514	0.0175506	0.0173479	0.0171436	0.0169375	0.016736	0.016534	0.0163369	0.0161424	0.0159523	0.0157665	0.0155858	0.0154096	0.0152347	0.0150637	0.0148958	0.014729	0.0145702	0.0144131	0.0142632	0.0141172
25	0.000479603	0.000505542	0.00051236	0.000521045	0.00053153	0.000541728	0.000556507	0.000569974	0.000585203	0.000600741	0.000617619	0.000632614	0.000647324	0.000661398	0.000674245	0.000685903	0.000696263	0.000704966	0.000712388	0.000719021	0.00072443	0.000728713	0.000731911	0.000734343	0.0007356	0.000736478	0.000736308	0.000735633	0.000734154	0.000731475	0.000728134	0.000724538	0.000720026	0.000714919	0.000709389	0.000703333	0.00069655	0.000689188	0.000681438	0.000673354	0.000665147	0.000656201	0.000647292	0.000637938	0.000628315	0.000618522	0.000608434	0.000597823	0.000586914
Subject	DS respiratory response to clean air
1	0.00281341	0.00281978	0.00282197	0.00282704	0.00282887	0.00283376	0.00283609	0.0028372	0.00283456	0.00283046	0.00282557	0.00282285	0.00281715	0.00280797	0.00279707	0.00278561	0.0027724	0.0027554	0.00273684	0.00271701	0.00269837	0.00267707	0.00265515	0.00263266	0.00261076	0.00259048	0.0025692	0.0025493	0.00252965	0.00251098	0.00249364	0.00247605	0.00245918	0.002443	0.0024282	0.0024142	0.00240123	0.00238861	0.00237679	0.00236534	0.00235429	0.00234297	0.00233154	0.0023192	0.0023065	0.00229313	0.0022791	0.00226461	0.00225076
2	0.0143813	0.0140573	0.0138401	0.0135415	0.013245	0.0128789	0.0125869	0.0122337	0.0118648	0.0114243	0.0109512	0.0104537	0.0099223	0.00936035	0.00875441	0.00812575	0.00747192	0.00680846	0.00612517	0.00544907	0.00479775	0.00416925	0.00356763	0.00297921	0.00240824	0.00184524	0.00128738	0.000744961	0.000234881	-0.000265729	-0.000747451	-0.00121247	-0.00165227	-0.00207287	-0.00246591	-0.00282781	-0.00315772	-0.00346006	-0.00373784	-0.00397878	-0.00419498	-0.00438729	-0.00456545	-0.00472389	-0.00487082	-0.00500547	-0.00513027	-0.00524983	-0.00535782
3	0.0104366	0.0104001	0.0103687	0.0103272	0.0102852	0.0102443	0.0101976	0.0101501	0.0101009	0.0100473	0.00999305	0.00993777	0.0098793	0.00982115	0.00976252	0.00970113	0.00963854	0.00957432	0.00950999	0.00944515	0.00937979	0.00931252	0.00924529	0.00917812	0.0091115	0.00904489	0.00897846	0.00891185	0.00884597	0.00878107	0.00871747	0.00865387	0.00859044	0.00852731	0.00846575	0.0084047	0.00834448	0.00828528	0.00822745	0.0081703	0.00811363	0.00805809	0.00800383	0.00794998	0.00789696	0.00784414	0.00779139	0.00773908	0.00768672
4	0.0104099	0.010283	0.0101813	0.0100588	0.00995088	0.00985712	0.00977731	0.00970007	0.00963817	0.0095884	0.00955329	0.00953205	0.0095178	0.00951586	0.00952271	0.00953637	0.00955674	0.009579	0.00960205	0.00962614	0.00964984	0.00966792	0.00968434	0.00969611	0.00970502	0.00970893	0.00970533	0.00969976	0.00969052	0.00967707	0.00965937	0.00963335	0.00960513	0.00957443	0.00954158	0.0095046	0.00946206	0.00941568	0.00936572	0.00931253	0.0092586	0.00920248	0.00914485	0.0090863	0.00902916	0.00897103	0.00891473	0.00885844	0.00880256
5	0.00418676	0.00429693	0.00431871	0.00430857	0.00431263	0.00428925	0.0042539	0.00419447	0.00414698	0.00411081	0.00407715	0.00402428	0.00397467	0.00392754	0.00389537	0.00388504	0.00387935	0.00388394	0.00390534	0.00393548	0.00397348	0.00401288	0.00404937	0.00408763	0.00412497	0.00415753	0.00418284	0.00420226	0.00421668	0.00422743	0.00424166	0.0042531	0.00425645	0.00426396	0.00426281	0.00425991	0.00424631	0.00423147	0.00420874	0.00417835	0.00414424	0.00410512	0.00406397	0.00402054	0.00397151	0.00392189	0.00386548	0.00381035	0.00375436
6	0.013305	0.0131238	0.0131102	0.0130204	0.0128823	0.0127432	0.0125687	0.0124222	0.0122909	0.0121271	0.0119852	0.0118307	0.0117066	0.0116137	0.0115195	0.0114626	0.0114137	0.0113894	0.0113906	0.0114077	0.0114361	0.0114713	0.0115252	0.0115999	0.0116819	0.0117768	0.0118994	0.0120267	0.0121563	0.0123082	0.0124622	0.0126195	0.0127813	0.0129399	0.013104	0.0132555	0.0134033	0.0135334	0.0136593	0.0137737	0.0138732	0.0139622	0.0140376	0.0141068	0.014159	0.0142022	0.0142405	0.014267	0.0142833
7	0.00647061	0.00643391	0.00641074	0.00641682	0.00641415	0.00641783	0.00643635	0.00646004	0.00648557	0.00650541	0.00652627	0.00655128	0.00657689	0.00659562	0.00661564	0.00662792	0.00663559	0.0066392	0.00663836	0.00663029	0.00661786	0.00659834	0.0065739	0.00654423	0.0065079	0.00646824	0.0064209	0.00637062	0.00631423	0.00625381	0.00618572	0.00611398	0.00603696	0.00595625	0.00587126	0.00578139	0.00568945	0.00559465	0.00550012	0.00540354	0.00530814	0.00521351	0.00512145	0.00503198	0.0049453	0.00486266	0.00478498	0.00471168	0.00464353
8	0.0236092	0.0230408	0.022381	0.0217458	0.0210836	0.0204092	0.0197664	0.0190965	0.0184535	0.0177922	0.01712	0.0164214	0.0157257	0.0150279	0.014325	0.0136411	0.0129691	0.0123283	0.011716	0.0111563	0.0106357	0.0101418	0.00969502	0.00928753	0.00892681	0.00860508	0.0083137	0.00806087	0.00784016	0.00765098	0.00748716	0.00733601	0.00721525	0.00711155	0.00702194	0.00694463	0.00689031	0.00685321	0.00683641	0.00683306	0.00684131	0.00686963	0.00690883	0.00695891	0.0070275	0.00710752	0.00720566	0.00730496	0.00741627
9	0.00412372	0.00409827	0.0040713	0.00403566	0.00400125	0.00396937	0.00394109	0.00391315	0.00388353	0.00385587	0.00382737	0.00380023	0.00377324	0.00374616	0.00371914	0.00369198	0.00366479	0.00363654	0.0036092	0.00358039	0.0035523	0.00352418	0.00349593	0.00346854	0.00344157	0.00341471	0.00338804	0.00336223	0.00333748	0.00331331	0.00328961	0.00326696	0.00324501	0.00322431	0.00320432	0.00318542	0.00316758	0.00315104	0.00313548	0.00312083	0.0031071	0.00309426	0.00308151	0.00306968	0.0030578	0.0030466	0.0030354	0.00302434	0.00301342
10	0.00666289	0.00664233	0.0066088	0.00657685	0.00654768	0.00651602	0.00648846	0.00645988	0.00643549	0.00641225	0.00639218	0.00637412	0.00635751	0.00634049	0.00632414	0.00630795	0.00628874	0.00626948	0.00624789	0.00622487	0.0061996	0.00617127	0.00614261	0.00611272	0.00608189	0.00604878	0.00601532	0.00598365	0.0059528	0.00592103	0.0058899	0.00585985	0.00582976	0.00579916	0.00576856	0.00573789	0.00570781	0.00567746	0.00564761	0.00561728	0.00558616	0.00555563	0.00552577	0.00549599	0.00546754	0.00543952	0.00541232	0.00538581	0.00535982
11	0.0246525	0.0245795	0.0245038	0.0244285	0.0243516	0.0242743	0.0241957	0.024117	0.024038	0.0239599	0.0238801	0.0238004	0.0237207	0.0236397	0.0235584	0.0234762	0.023392	0.0233072	0.0232214	0.0231341	0.0230456	0.0229559	0.0228647	0.022773	0.0226799	0.0225862	0.0224914	0.0223963	0.0223002	0.0222035	0.0221059	0.0220079	0.0219091	0.0218098	0.0217101	0.02161	0.0215093	0.0214083	0.0213071	0.0212058	0.0211044	0.021003	0.0209017	0.0208006	0.0206995	0.0205985	0.0204979	0.0203969	0.0202957
12	0.00240817	0.0025454	0.00268294	0.00277891	0.00287039	0.00297039	0.00306649	0.00315554	0.00324657	0.00333986	0.00341864	0.00350106	0.0035742	0.00363909	0.00370684	0.00376488	0.00381196	0.00383574	0.00384707	0.00383641	0.00381134	0.00376832	0.00371334	0.00364169	0.00355575	0.00345301	0.00334087	0.00321538	0.00307954	0.00293245	0.00278392	0.00263195	0.00247522	0.00231624	0.00215753	0.00199566	0.00184018	0.00168923	0.00154516	0.00140368	0.00127295	0.00115201	0.00104313	0.000945514	0.000862007	0.000791174	0.000731954	0.000687005	0.000655724
13	7.26605e-06	1.28782e-06	2.55273e-05	3.88726e-05	5.99249e-05	8.00361e-05	9.99151e-05	0.000119055	0.000138457	0.000157413	0.000175825	0.000194821	0.000210744	0.000225202	0.000240138	0.000251623	0.000260671	0.000267609	0.000271291	0.000273517	0.000274032	0.000271589	0.000268292	0.000264223	0.000258857	0.000252482	0.000245047	0.000237561	0.00022985	0.00022259	0.000214986	0.00020667	0.000198306	0.000189906	0.000181633	0.000173647	0.000165765	0.000158148	0.000150188	0.000142828	0.000135865	0.000129858	0.000124035	0.00011818	0.000112825	0.000107726	0.000102972	9.89118e-05	9.53637e-05
14	0.00497085	0.00498275	0.00500704	0.00501459	0.00500295	0.00498377	0.0049627	0.00494094	0.00491567	0.00488796	0.00485523	0.00482319	0.00478556	0.00475102	0.0047181	0.00468205	0.0046472	0.00461124	0.00457459	0.00453567	0.00449308	0.00444566	0.00439361	0.00433702	0.00427492	0.00421059	0.0041394	0.00406412	0.00398621	0.00390539	0.00382503	0.00374428	0.00366558	0.00359002	0.00351587	0.0034455	0.00337899	0.00331806	0.00325867	0.00320219	0.00314778	0.00309439	0.00304296	0.00299281	0.00294407	0.00289635	0.00284838	0.00280091	0.00275289
15	0.00861548	0.00858939	0.00850545	0.00844912	0.00840117	0.00836167	0.00831594	0.00827446	0.00823883	0.00820042	0.00817032	0.00814148	0.00812198	0.00810268	0.00808741	0.00808034	0.00807472	0.00806812	0.00806811	0.00807044	0.00807233	0.00807351	0.00807847	0.00808488	0.00809038	0.0080968	0.00810364	0.00811011	0.00811437	0.00811737	0.00811862	0.00811669	0.00811333	0.00810782	0.00809787	0.00808248	0.00806408	0.00804043	0.00801197	0.00798017	0.00794508	0.00790651	0.00786432	0.00782024	0.00777482	0.00772715	0.0076774	0.00762696	0.00757638
16	0.00546719	0.00543326	0.00531276	0.0051768	0.00502082	0.00487368	0.00472546	0.00457329	0.00442417	0.00426056	0.00411945	0.00398598	0.00385432	0.00372589	0.00359483	0.00346776	0.00333398	0.00321239	0.00309845	0.0029835	0.00287212	0.00276307	0.00266492	0.00257324	0.00249068	0.00241271	0.00234797	0.00228916	0.00223299	0.00218621	0.00214647	0.00211035	0.00207716	0.00205442	0.0020338	0.00201958	0.00201103	0.00200825	0.00201002	0.00201571	0.00202309	0.00203224	0.00204119	0.00205117	0.0020597	0.00206776	0.00207167	0.00207383	0.00207469
17	0.00516528	0.00519652	0.00521279	0.00519183	0.00515904	0.00511768	0.0050689	0.0050184	0.00495162	0.00488614	0.00481716	0.00474335	0.00467044	0.00459685	0.0045183	0.00443584	0.00435797	0.00427799	0.00419706	0.00411682	0.00403856	0.00396028	0.00388724	0.00381523	0.00374968	0.00369057	0.00363592	0.00358813	0.00354764	0.0035124	0.00348154	0.00345678	0.0034364	0.00341923	0.00340646	0.00339759	0.00339119	0.00338771	0.00338643	0.003386	0.00338741	0.00339109	0.00339599	0.00340007	0.00340344	0.00340558	0.00340515	0.00340343	0.00340035
18	-0.00715818	-0.00735275	-0.00743429	-0.00752852	-0.00753185	-0.0075018	-0.00746341	-0.00744374	-0.00737015	-0.00727479	-0.00713746	-0.00696167	-0.00678119	-0.00659	-0.00638121	-0.00617548	-0.00594424	-0.00569333	-0.00543971	-0.00517893	-0.00489933	-0.00460774	-0.00429877	-0.00396994	-0.00363685	-0.00328606	-0.00292168	-0.00255546	-0.00219161	-0.00182599	-0.00145377	-0.00108665	-0.000728099	-0.000377174	-2.74455e-05	0.000309032	0.000635871	0.000953958	0.00126581	0.00157221	0.00186744	0.00215378	0.00243003	0.00269961	0.00296408	0.00322632	0.00348609	0.00374383	0.00399489
19	0.00596361	0.00593628	0.00589157	0.0058399	0.00579273	0.00574816	0.00569989	0.00565247	0.00561014	0.00557419	0.00554389	0.00552087	0.00550329	0.00548905	0.00547757	0.00547081	0.00546398	0.00545811	0.00545148	0.00544461	0.00543665	0.00542861	0.00541792	0.00540475	0.00539212	0.00537719	0.0053617	0.00534397	0.00532497	0.0053044	0.00528322	0.00526144	0.00523827	0.0052132	0.00518727	0.00515958	0.00513107	0.00510147	0.00507103	0.00504064	0.00500871	0.0049761	0.00494259	0.00490824	0.00487362	0.00483858	0.00480241	0.004765	0.00472648
20	0.00434631	0.00433999	0.00437047	0.00440723	0.00444421	0.00447509	0.00450619	0.00452939	0.00453891	0.0045443	0.00454414	0.00453457	0.00450122	0.00445954	0.0044084	0.00434914	0.00427998	0.00420791	0.00413092	0.00404843	0.00396334	0.00387826	0.00379145	0.00370683	0.00362085	0.00353731	0.00344925	0.00336244	0.00327214	0.00318082	0.00308877	0.00299096	0.00289418	0.00279662	0.00269828	0.00260503	0.00251415	0.00242863	0.00234956	0.00227475	0.0022102	0.00215709	0.00211395	0.00208223	0.00205831	0.00204448	0.00203841	0.00203968	0.00204835
21	-0.000184375	-0.000144031	-0.000128467	-3.51532e-05	-3.09205e-06	1.80734e-05	5.74866e-05	7.41204e-05	9.69976e-05	0.000121455	0.000140009	0.000139484	0.000149234	0.000156721	0.000158922	0.000167894	0.000180715	0.000195291	0.000212929	0.000235029	0.000259731	0.00028751	0.000323134	0.000360196	0.000404644	0.000441209	0.000481094	0.000527398	0.000577664	0.000630957	0.000683203	0.000734178	0.000788008	0.000843887	0.000897243	0.000950064	0.00100371	0.00105758	0.00110689	0.00115255	0.00119377	0.0012302	0.00125645	0.00127921	0.00129462	0.00129749	0.00129424	0.00128461	0.00126727
22	0.00834254	0.0086119	0.00875122	0.00881299	0.00878694	0.00883576	0.00884375	0.00886408	0.00887722	0.00885416	0.00887572	0.00889426	0.00893038	0.00894599	0.00897493	0.00905904	0.00914323	0.00925838	0.0094074	0.00955371	0.00973215	0.00992102	0.0101061	0.0102983	0.0104984	0.0106944	0.0108869	0.0110765	0.0112511	0.0114135	0.0115778	0.0117254	0.0118477	0.0119567	0.012054	0.0121452	0.0122205	0.0122888	0.0123518	0.0123995	0.012437	0.0124629	0.0124827	0.0124976	0.0124924	0.0124797	0.0124649	0.0124414	0.012415
23	0.00388698	0.0038819	0.00386834	0.003853	0.00384278	0.00383342	0.00382615	0.0038189	0.00381047	0.00380255	0.00379246	0.00377616	0.00375539	0.00373386	0.00370935	0.00368352	0.00365208	0.003619	0.00358451	0.00354836	0.00351112	0.00347304	0.00343601	0.00339913	0.00336134	0.00332521	0.00329003	0.00325538	0.00321935	0.00318346	0.0031489	0.00311533	0.00308198	0.003049	0.00301746	0.00298818	0.00296014	0.00293245	0.00290694	0.00288314	0.00286076	0.00284079	0.00282408	0.00280855	0.00279491	0.00278265	0.00277253	0.00276296	0.00275507
24	-0.00320081	-0.00304101	-0.00295277	-0.00292066	-0.00289229	-0.0028812	-0.00290676	-0.00298369	-0.00309654	-0.00321388	-0.00336966	-0.00353087	-0.0037073	-0.00389668	-0.00409759	-0.00430797	-0.00451472	-0.00472618	-0.00492519	-0.00512831	-0.00533041	-0.00552242	-0.00570098	-0.00587596	-0.00604616	-0.00620623	-0.00635417	-0.00648596	-0.00661561	-0.00673677	-0.00684428	-0.0069407	-0.00703164	-0.00712005	-0.00719319	-0.00726026	-0.00732416	-0.00737485	-0.00741624	-0.00743919	-0.0074563	-0.00745753	-0.00744985	-0.00742827	-0.00739262	-0.00735022	-0.00729431	-0.00723142	-0.00715691
25	0.00141227	0.00139441	0.00137989	0.00135528	0.00133345	0.00131365	0.00129359	0.00127596	0.00125711	0.00123965	0.00122294	0.00120657	0.00118997	0.00117397	0.00115726	0.00113978	0.00112154	0.00110348	0.00108456	0.00106573	0.00104492	0.00102353	0.00100214	0.00098122	0.000960923	0.000940599	0.000920546	0.00090122	0.000882147	0.00086423	0.000847531	0.000832026	0.000817751	0.000804646	0.000793034	0.000781153	0.000770433	0.000760348	0.000750917	0.000741819	0.000733013	0.000724148	0.000715583	0.00070702	0.000698705	0.000690765	0.000683355	0.000676025	0.000669088
[truncated: 5,000 more columns]
