# Supplementary material for: Olfactory connectivity mediates sleep-dependent food choices in humans
Source: eLife. 2019 Oct 8;8:e49053. doi: 10.7554/eLife.49053 (PMC6783266; doi:10.7554/eLife.49053)
Supplement: Figure 1—figure supplement 3—source data 13. [file elife-49053-fig1-figsupp3-data13.xlsx]

## Sheet: Sheet1
	Respiratory amplitude food			Respiratory amplitude non-food			Respiratory amplitude clean air
Subject	NDS	DS		NDS	DS		NDS	DS
1	0.603359	0.683712		0.558457	0.619589		0.715452	0.754297
2	0.700083	0.210901		0.720477	0.149774		0.751474	0.130869
3	0.347074	0.285719		0.39177	0.269249		0.529779	0.347116
4	0.45012	0.622389		0.431053	0.601141		0.492969	0.707061
5	0.41748	0.357343		0.332599	0.340098		0.402656	0.435963
6	0.487477	0.312722		0.440529	0.27644		0.594082	0.369064
7	0.593198	0.407159		0.563863	0.418832		0.669805	0.443141
8	0.536847	0.495383		0.463478	0.408629		0.574735	0.53978
9	0.353166	0.400427		0.291086	0.403453		0.402796	0.564291
10	0.446467	0.46157		0.380727	0.448836		0.30224	0.442582
11	0.323055	0.479944		0.214699	0.414828		0.458409	0.559529
12	0.687356	0.451722		0.674041	0.452038		0.612397	0.429033
13	0.526809	0.437735		0.525605	0.423391		0.59701	0.462697
14	0.51743	0.441505		0.536744	0.372059		0.608191	0.526425
15	0.63035	0.57718		0.618157	0.604186		0.611097	0.571695
16	0.303104	0.422802		0.335067	0.460013		0.348155	0.490027
17	0.482379	0.41882		0.377917	0.373617		0.591821	0.484014
18	0.700536	0.585993		0.72773	0.59572		0.758292	0.558293
19	0.585621	0.597654		0.578446	0.631051		0.674098	0.70778
20	0.249124	0.364213		0.217828	0.363754		0.360694	0.367803
21	0.230291	0.397177		0.217578	0.454137		0.20574	0.452209
22	0.303503	0.209833		0.288564	0.241108		0.297281	0.170003
23	0.253706	0.282039		0.239708	0.273175		0.297364	0.33234
24	0.465702	0.303763		0.477108	0.313957		0.543714	0.284331
25	0.465402	0.4884		0.464831	0.427627		0.594742	0.659774
