# Supplementary material for: Olfactory connectivity mediates sleep-dependent food choices in humans
Source: eLife. 2019 Oct 8;8:e49053. doi: 10.7554/eLife.49053 (PMC6783266; doi:10.7554/eLife.49053)
Supplement: Figure 1—figure supplement 3—source data 14. [file elife-49053-fig1-figsupp3-data14.xlsx]

## Sheet: Sheet1
	Respiratory latency food			Respiratory latency non-food			Respiratory latency clean air
Subject	NDS	DS		NDS	DS		NDS	DS
1	2439	2323		2730	2359		2664	2294
2	1589	1947		1621	1873		1525	1847
3	1640	2276		1730	2043		2106	2300
4	1321	1708		1511	1662		1336	1704
5	1490	1076		1311	1252		1553	1344
6	1560	1598		1568	1398		1816	2000
7	2466	2995		2398	3109		2547	2997
8	1512	1910		1376	1716		1617	1679
9	1762	1818		2215	1775		1853	1995
10	2765	2492		2691	2464		3222	2368
11	3081	2567		3160	2477		2843	2622
12	2797	2888		2783	2982		2499	2919
13	2325	1681		2036	1632		1901	2054
14	2202	1876		2046	1811		2172	2170
15	2130	2224		2126	2393		2639	2153
16	1358	1422		1345	1822		1668	1530
17	2533	2881		2317	2800		2506	2850
18	2859	2437		3347	2121		2847	1864
19	3581	3262		3359	3257		3395	3515
20	3055	2875		2918	3015		3928	2574
21	3268	2989		3333	2998		2830	3382
22	1338	2575		1011	2783		1478	1709
23	2841	3498		2608	3191		2995	3296
24	2160	1141		2171	1173		2115	1559
25	2685	2855		3415	2758		3621	3197
