# Supplementary material for: Olfactory connectivity mediates sleep-dependent food choices in humans
Source: eLife. 2019 Oct 8;8:e49053. doi: 10.7554/eLife.49053 (PMC6783266; doi:10.7554/eLife.49053)
Supplement: Figure 1—figure supplement 4—source data 15. [file elife-49053-fig1-figsupp4-data15.xlsx]

## Sheet: Sheet1
	Sleep quality			Alertness			Well-restedness
Subject	NDS	DS		NDS	DS		NDS	DS
1	3	3		4	3		5	2
2	4	3		4	2		4	1
3	3	4		5	3		5	3
4	4	4		4	3		5	2
5	3	4		4	2		3	2
6	5	3		5	3		5	3
7	5	4		5	3		5	2
8	5	2		5	2		5	1
9	4	1		3	1		3	1
10	3	2		3	2		3	2
11	5	4		4	3		4	3
12	3	2		4	3		3	2
13	4	3		5	1		5	2
14	3	NaN		4	NaN		4	NaN
15	4	4		4	3		4	3
16	4	NaN		3	NaN		5	NaN
17	5	2		4	3		5	1
18	4	4		4	3		4	2
19	4	2		3	2		3	2
20	5	2		4	3		5	1
21	5	4		5	2		5	2
22	4	3		4	2		4	3
23	3	3		4	2		3	2
24	4	3		4	3		4	2
25	2	2		3	3		4	2
