# Supplementary material for: Olfactory connectivity mediates sleep-dependent food choices in humans
Source: eLife. 2019 Oct 8;8:e49053. doi: 10.7554/eLife.49053 (PMC6783266; doi:10.7554/eLife.49053)
Supplement: Figure 1—figure supplement 4—source data 17. [file elife-49053-fig1-figsupp4-data17.xlsx]

## Sheet: Sheet1
	Energy desnity (cal/g)
Subject	NDS	DS
1	2.91	2.91
2	3.52	3.28
3	4.47	3.83
4	2.71	3.49
5	3.37	4.12
6	3.3	3.81
7	4.92	5.14
8	3.44	3.07
9	3.55	3.54
10	3.75	4.17
11	3.93	3.96
12	3.93	3.96
13	3.31	3.74
14	4.14	4.85
15	3.83	4.77
16	4.15	4.07
17	3.21	3.24
18	3.59	4.05
19	3.62	3.38
20	3.6	4.44
21	4.6	4.39
22	3.35	3.22
23	4.08	4.17
24	2.69	3.29
25	4.13	4.11
