# Supplementary material for: Olfactory connectivity mediates sleep-dependent food choices in humans
Source: eLife. 2019 Oct 8;8:e49053. doi: 10.7554/eLife.49053 (PMC6783266; doi:10.7554/eLife.49053)
Supplement: Figure 2—source data 1. [file elife-49053-fig2-data1.xlsx]

## Sheet: Sheet1
	Serum level DS % change from NDS baseline
Subject	2-AG	2-OG
1	-14.6795	-53.4193
2	-9.67403	-23.6311
3	8.57741	5.07849
4	23.5897	97.2559
5	35.1731	143.088
6	-10.9877	-60.1145
7	-40.5561	2.42081
8	2.13235	5.7946
9	8.30737	-24.5706
10	-25.0527	-58.1369
11	-8.43005	-44.141
12	-34.9632	-47.897
13	-22.1168	-36.7707
14	-4.74244	-30.5649
15	18.5921	298.076
16	-9.38967	-5.11475
17	67.3121	19.4339
18	15.1039	7.15133
19	-5.69728	121.346
20	6.92925	153.733
21	8.73521	51.7715
22	21.5719	23.6279
23	25.5178	74.5117
24	61.4061	175.663
25	15.4773	80.9631
