# Supplementary material for: Olfactory connectivity mediates sleep-dependent food choices in humans
Source: eLife. 2019 Oct 8;8:e49053. doi: 10.7554/eLife.49053 (PMC6783266; doi:10.7554/eLife.49053)
Supplement: Figure 2—source data 2. [file elife-49053-fig2-data2.xlsx]

## Sheet: Sheet1
	DS % change from NDS baseline
Subject	2-OG	Energy density
1	-53.4193	0
2	-23.6311	-6.81818
3	5.07849	-14.3177
4	97.2559	28.7823
5	143.088	22.2552
6	-60.1145	15.4545
7	2.42081	4.47154
8	5.7946	-10.7558
9	-24.5706	-0.28169
10	-58.1369	11.2
11	-44.141	0.763359
12	-47.897	0.763359
13	-36.7707	12.9909
14	-30.5649	17.1498
15	298.076	24.5431
16	-5.11475	-1.92771
17	19.4339	0.934579
18	7.15133	12.8134
19	121.346	-6.62983
20	153.733	23.3333
21	51.7715	-4.56522
22	23.6279	-3.8806
23	74.5117	2.20588
24	175.663	22.3048
25	80.9631	-0.484262
