# Supplementary material for: Olfactory connectivity mediates sleep-dependent food choices in humans
Source: eLife. 2019 Oct 8;8:e49053. doi: 10.7554/eLife.49053 (PMC6783266; doi:10.7554/eLife.49053)
Supplement: Figure 2—figure supplement 1—source data 1. [file elife-49053-fig2-figsupp1-data1.xlsx]

## Sheet: Sheet1
	2-AG (pmol/ml)
Subject	NDS	DS
1	15.6	13.31
2	9.51	8.59
3	14.34	15.57
4	11.7	14.46
5	10.69	14.45
6	17.11	15.23
7	20.86	12.4
8	13.6	13.89
9	9.63	10.43
10	18.96	14.21
11	16.37	14.99
12	19.02	12.37
13	13.7	10.67
14	12.23	11.65
15	16.62	19.71
16	10.65	9.65
17	17.56	29.38
18	17.81	20.5
19	11.76	11.09
20	13.71	14.66
21	10.99	11.95
22	11.96	14.54
23	12.07	15.15
24	13.37	21.58
25	21.58	24.92
