# Supplementary material for: Olfactory connectivity mediates sleep-dependent food choices in humans
Source: eLife. 2019 Oct 8;8:e49053. doi: 10.7554/eLife.49053 (PMC6783266; doi:10.7554/eLife.49053)
Supplement: Figure 2—figure supplement 1—source data 2. [file elife-49053-fig2-figsupp1-data2.xlsx]

## Sheet: Sheet1
	2-OG (pmol/ml)
Subject	NDS	DS
1	188.34	87.73
2	223.9	170.99
3	173.28	182.08
4	232.5	458.62
5	118.2	287.33
6	571.36	227.89
7	382.93	392.2
8	214.51	226.94
9	79.77	60.17
10	371.64	155.58
11	348.18	194.49
12	210.18	109.51
13	271.82	171.87
14	173.14	120.22
15	122.11	486.09
16	245.76	233.19
17	334.21	399.16
18	556.54	596.34
19	114.59	253.64
20	126.05	319.83
21	96.81	146.93
22	109.32	135.15
23	164.86	287.7
24	109.38	301.52
25	301.52	545.64
