# Supplementary material for: Olfactory connectivity mediates sleep-dependent food choices in humans
Source: eLife. 2019 Oct 8;8:e49053. doi: 10.7554/eLife.49053 (PMC6783266; doi:10.7554/eLife.49053)
Supplement: Figure 4—source data 1. [file elife-49053-fig4-data1.xlsx]

## Sheet: Sheet1
	BOLD response food			BOLD response non-food			BOLD response clean air
Subject	NDS	DS		NDS	DS		NDS	DS
1	6.75254	12.7735		7.19369	12.2538		4.83057	8.18589
2	4.71248	13.5624		4.55001	12.6531		4.3502	9.01688
3	0.191318	-0.142663		1.50027	-0.709847		-4.10559	-1.57419
4	0.858683	2.36032		1.35348	3.24395		-0.657959	-0.116832
5	3.76345	6.26203		3.77078	6.45673		2.07785	2.76624
6	5.69032	3.75844		5.68244	3.02983		3.26906	3.44579
7	6.21901	7.60819		5.80219	9.84694		7.08668	6.55906
8	-0.886459	1.09443		-0.540159	-1.37414		-2.81491	-1.18519
9	0.124795	1.23379		1.24144	0.790282		-3.78788	0.888402
10	4.61198	5.14519		3.46829	3.69634		2.81788	3.86213
11	1.3707	0.550518		0.925043	2.38759		1.14765	-4.64526
12	0.493473	-1.4152		-0.657369	-1.26256		-0.973427	-4.24044
13	9.13111	1.58996		8.46708	1.98099		7.61661	-2.31727
14	0.986254	-1.05889		2.47879	0.716426		-1.22657	-4.57268
15	-1.23137	-4.60719		-1.00445	-5.68231		-2.74141	-6.73789
16	5.86433	3.08036		5.41231	2.65952		3.17947	-0.209459
17	0.423821	-1.26935		0.420119	0.207608		-2.49232	-4.21371
18	3.74827	0.301264		3.92308	0.365098		1.76293	-0.83518
19	1.5036	3.68165		-1.48884	5.18987		0.544462	0.703473
20	4.19005	5.43464		4.8918	4.77742		-0.714113	5.1096
21	0.527192	0.70441		0.597927	1.33592		-0.268726	-1.03551
22	-7.45605	-0.396133		-7.33331	-1.39119		-9.506	-1.65785
23	3.54241	6.06038		3.33314	5.56454		0.405104	3.56691
24	7.18194	3.80287		6.99963	4.00157		6.05641	0.0689671
25	2.55599	0.374182		3.7285	-3.79038		-0.881247	-0.608014
