# Supplementary material for: Olfactory connectivity mediates sleep-dependent food choices in humans
Source: eLife. 2019 Oct 8;8:e49053. doi: 10.7554/eLife.49053 (PMC6783266; doi:10.7554/eLife.49053)
Supplement: Figure 5—source data 1. [file elife-49053-fig5-data1.xlsx]

## Sheet: Sheet1
Subject	Piriform-insula connectivity (odor vs. clean air) DS vs. NDS	Energy density in DS % change from NDS baseline
1	0.768552	0
2	2.38844	-6.81818
3	5.64314	-14.3177
4	-3.64726	28.7823
5	-2.50127	22.2552
6	2.31009	15.4545
7	-0.873155	4.47154
8	6.09445	-10.7558
9	3.2927	-0.28169
10	1.3859	11.2
11	3.81888	0.763359
12	1.9307	0.763359
13	1.18251	12.9909
14	-4.34635	17.1498
15	-5.25867	24.5431
16	-2.05241	-1.92771
17	2.16355	0.934579
18	-0.827068	12.8134
19	2.04962	-6.62983
20	-4.22846	23.3333
21	1.39819	-4.56522
22	1.77977	-3.8806
23	-0.368262	2.20588
24	-1.93105	22.3048
25	-0.158828	-0.484262
