# Supplementary material for: Olfactory connectivity mediates sleep-dependent food choices in humans
Source: eLife. 2019 Oct 8;8:e49053. doi: 10.7554/eLife.49053 (PMC6783266; doi:10.7554/eLife.49053)
Supplement: Figure 5—source data 2. [file elife-49053-fig5-data2.xlsx]

## Sheet: Sheet1
Subject	Piriform-insula connectivity (odor vs. clean air) DS vs. NDS	2-OG in DS % change from NDS baseline
1	0.768552	-53.4193
2	2.38844	-23.6311
3	5.64314	5.07849
4	-3.64726	97.2559
5	-2.50127	143.088
6	2.31009	-60.1145
7	-0.873155	2.42081
8	6.09445	5.7946
9	3.2927	-24.5706
10	1.3859	-58.1369
11	3.81888	-44.141
12	1.9307	-47.897
13	1.18251	-36.7707
14	-4.34635	-30.5649
15	-5.25867	298.076
16	-2.05241	-5.11475
17	2.16355	19.4339
18	-0.827068	7.15133
19	2.04962	121.346
20	-4.22846	153.733
21	1.39819	51.7715
22	1.77977	23.6279
23	-0.368262	74.5117
24	-1.93105	175.663
25	-0.158828	80.9631
